# Supplementary material for: Atlas of RNA editing events affecting protein expression in aged and Alzheimer’s disease human brain tissue
Source: Nat Commun. 2021 Dec 2;12:7035. doi: 10.1038/s41467-021-27204-9 (PMC8640037; doi:10.1038/s41467-021-27204-9)
Supplement: Supplementary file 4 — Supplementary Dataset 1. [file 41467_2021_27204_MOESM4_ESM.xlsx]

## Sheet: Sheet1
chr	start	end	ref	alt	AD_nsample	AD_BETA	AD_STDERR	AD_t	AD_P	PHFtau_nsample	PHFtau_BETA	PHFtau_STDERR	PHFtau_t	PHFtau_P	BetaAmyloid_nsample	BetaAmyloid_BETA	BetaAmyloid_STDERR	BetaAmyloid_t	BetaAmyloid_P	NeuriticPlaque_nsample	NeuriticPlaque_BETA	NeuriticPlaque_STDERR	NeuriticPlaque_t	NeuriticPlaque_P	CognitiveDecline_nsample	CognitiveDecline_BETA	CognitiveDecline_STDERR	CognitiveDecline_t	CognitiveDecline_P
chr1	120322494	120322495	A	C	629	0.0331	0.0753	0.44	0.66	627	0.296	1.22	0.244	0.807	627	0.513	0.63	0.814	0.416	633	0.117	0.0829	1.41	0.16	598	0.00689	0.0153	0.451	0.652
chr1	120832923	120832924	A	C	629	1.77	0.531	3.33	0.00091	627	5.12	8.62	0.593	0.553	627	4.83	4.47	1.08	0.28	633	-0.00583	0.59	-0.00988	0.992	598	-0.361	0.11	-3.28	0.00111
chr1	149199675	149199676	A	C	629	0.0229	0.172	0.133	0.894	627	0.579	2.75	0.21	0.833	627	0.408	1.43	0.287	0.775	633	0.28	0.187	1.5	0.135	598	-0.0112	0.0366	-0.306	0.759
chr1	150622577	150622578	A	C	629	-0.0713	0.311	-0.229	0.819	627	-3.58	4.99	-0.717	0.473	627	1.5	2.59	0.579	0.563	633	0.00992	0.341	0.0291	0.977	598	0.0453	0.0648	0.698	0.485
chr1	150622583	150622584	A	C	629	0.0215	0.275	0.0784	0.938	627	0.403	4.43	0.0911	0.927	627	4.09	2.29	1.78	0.0749	633	0.229	0.302	0.759	0.448	598	0.00853	0.057	0.149	0.881
chr1	155322979	155322980	A	C	629	0.07	0.167	0.419	0.675	627	-3.65	2.66	-1.37	0.171	627	-2	1.38	-1.45	0.148	633	-0.348	0.181	-1.92	0.0549	598	-0.0139	0.0344	-0.403	0.687
chr1	156249415	156249416	A	C	629	-0.334	0.189	-1.77	0.0781	627	-2.55	3.07	-0.831	0.406	627	-2.33	1.59	-1.46	0.144	633	-0.312	0.208	-1.5	0.134	598	0.0504	0.0389	1.3	0.195
chr1	16486487	16486488	A	C	629	-0.105	0.188	-0.559	0.576	627	3.82	3.01	1.27	0.204	627	1.62	1.56	1.03	0.301	633	0.363	0.205	1.77	0.0767	598	0.0108	0.0393	0.276	0.783
chr1	37908593	37908594	A	C	629	0.312	0.2	1.56	0.12	627	4.47	3.25	1.38	0.169	627	1.77	1.68	1.05	0.295	633	0.249	0.22	1.13	0.259	598	-0.0662	0.0417	-1.59	0.113
chr10	117543137	117543138	A	C	629	0.429	0.268	1.6	0.11	627	0.699	4.32	0.162	0.872	627	-0.383	2.24	-0.171	0.865	633	-0.0883	0.295	-0.299	0.765	598	-0.064	0.0559	-1.14	0.253
chr10	117543143	117543144	A	C	629	0.211	0.235	0.896	0.371	627	2.19	3.78	0.579	0.563	627	-1.3	1.96	-0.664	0.507	633	0.201	0.258	0.779	0.436	598	-0.0487	0.0485	-1	0.316
chr10	117543149	117543150	A	C	629	0.31	0.3	1.03	0.301	627	2.87	4.82	0.596	0.551	627	1.29	2.5	0.517	0.605	633	0.592	0.329	1.8	0.0722	598	-0.0326	0.0617	-0.529	0.597
chr11	1754918	1754919	A	C	629	0.0259	0.257	0.101	0.92	627	-1.86	4.16	-0.448	0.655	627	-2.16	2.16	-1	0.317	633	-0.0757	0.282	-0.268	0.789	598	-0.0204	0.0531	-0.385	0.7
chr12	118246080	118246081	A	C	629	-0.0726	0.0422	-1.72	0.0862	627	-0.668	0.681	-0.982	0.327	627	-0.0845	0.353	-0.239	0.811	633	-0.0382	0.0464	-0.823	0.411	598	0.00918	0.00869	1.06	0.292
chr12	118246115	118246116	A	C	629	0.138	0.0956	1.44	0.149	627	2.8	1.54	1.82	0.0698	627	0.166	0.8	0.208	0.835	633	-0.00453	0.106	-0.0429	0.966	598	-0.0204	0.0196	-1.04	0.3
chr12	55994392	55994393	A	C	629	0.473	0.253	1.87	0.0624	627	1.6	4.11	0.389	0.697	627	-0.904	2.13	-0.424	0.672	633	-0.038	0.28	-0.136	0.892	598	-0.0839	0.0532	-1.58	0.115
chr16	87869414	87869415	A	C	629	-0.0283	0.162	-0.174	0.862	627	-0.363	2.63	-0.138	0.89	627	0.218	1.36	0.16	0.873	633	-0.189	0.179	-1.06	0.291	598	-0.00322	0.0334	-0.0964	0.923
chr17	75757570	75757571	A	C	629	0.672	0.301	2.23	0.0259	627	7.26	4.86	1.49	0.135	627	4.53	2.52	1.8	0.0723	633	0.677	0.331	2.04	0.0415	598	-0.132	0.0628	-2.09	0.0366
chr17	82057400	82057401	A	C	629	-0.124	0.426	-0.291	0.771	627	5.01	6.86	0.73	0.466	627	-3.68	3.56	-1.04	0.301	633	-0.48	0.469	-1.02	0.306	598	0.0379	0.0861	0.44	0.66
chr18	27951143	27951144	A	C	629	-0.0465	0.201	-0.231	0.817	627	0.914	3.26	0.28	0.779	627	1.75	1.69	1.04	0.3	633	0.223	0.222	1.01	0.315	598	-0.00157	0.0416	-0.0377	0.97
chr18	66622207	66622208	A	C	629	-0.0179	0.101	-0.178	0.859	627	2.15	1.62	1.33	0.185	627	-0.617	0.843	-0.731	0.465	633	0.0489	0.111	0.442	0.659	598	-0.0016	0.0205	-0.0778	0.938
chr19	1430265	1430266	A	C	629	-0.117	0.205	-0.569	0.57	627	-2.91	3.31	-0.878	0.38	627	0.826	1.72	0.481	0.631	633	-0.272	0.225	-1.21	0.227	598	0.0251	0.0424	0.592	0.554
chr19	1430271	1430272	A	C	629	0.177	0.379	0.466	0.641	627	-1.32	6.07	-0.218	0.828	627	-1.42	3.15	-0.451	0.652	633	-0.371	0.415	-0.895	0.371	598	-0.0347	0.0776	-0.447	0.655
chr19	16198009	16198010	A	C	629	0.101	0.132	0.767	0.443	627	-0.0158	2.12	-0.00746	0.994	627	-1.87	1.1	-1.7	0.0893	633	-0.11	0.145	-0.761	0.447	598	0.0284	0.0274	1.04	0.301
chr19	17602425	17602426	A	C	629	-0.0656	0.213	-0.309	0.758	627	-1.23	3.43	-0.36	0.719	627	-0.566	1.78	-0.318	0.75	633	-0.186	0.233	-0.795	0.427	598	0.055	0.0437	1.26	0.209
chr19	3467224	3467225	A	C	629	0.123	0.109	1.13	0.26	627	-1.62	1.76	-0.922	0.357	627	-0.685	0.912	-0.751	0.453	633	-0.108	0.12	-0.896	0.371	598	-0.0503	0.0227	-2.21	0.0272
chr19	4117468	4117469	A	C	629	-0.184	0.182	-1.01	0.314	627	-4.83	2.94	-1.64	0.101	627	-2.46	1.52	-1.62	0.106	633	-0.172	0.2	-0.857	0.392	598	0.0616	0.0373	1.65	0.0996
chr19	42324641	42324642	A	C	629	-0.051	0.339	-0.151	0.88	627	5.52	5.46	1.01	0.312	627	3.2	2.83	1.13	0.258	633	0.143	0.373	0.383	0.702	598	-0.00165	0.0699	-0.0237	0.981
chr19	55284498	55284499	A	C	629	-0.263	0.332	-0.795	0.427	627	2.01	5.33	0.377	0.706	627	-0.0526	2.76	-0.019	0.985	633	-0.0979	0.364	-0.269	0.788	598	0.0123	0.0702	0.176	0.861
chr19	55284504	55284505	A	C	629	-0.315	0.341	-0.925	0.355	627	-1.6	5.47	-0.292	0.77	627	-0.306	2.84	-0.108	0.914	633	-0.117	0.374	-0.312	0.755	598	0.0293	0.0719	0.407	0.684
chr19	583442	583443	A	C	629	-0.0545	0.18	-0.303	0.762	627	6.05	2.87	2.11	0.0354	627	-0.453	1.49	-0.304	0.761	633	0.221	0.197	1.12	0.262	598	-0.0381	0.0371	-1.03	0.305
chr2	20448379	20448380	A	C	629	0.348	0.277	1.26	0.21	627	7.81	4.44	1.76	0.0792	627	-0.0938	2.31	-0.0406	0.968	633	0.0816	0.305	0.268	0.789	598	-0.0673	0.0587	-1.15	0.252
chr2	20448384	20448385	A	C	629	0.223	0.236	0.945	0.345	627	5.6	3.78	1.48	0.138	627	-1.21	1.96	-0.615	0.539	633	-0.0251	0.259	-0.0972	0.923	598	-0.0341	0.0492	-0.692	0.489
chr2	90245047	90245048	A	C	629	0.0125	0.108	0.115	0.908	627	0.478	1.76	0.271	0.786	627	0.34	0.914	0.372	0.71	633	-0.0134	0.119	-0.112	0.911	598	0.00736	0.0221	0.332	0.74
chr2	94190665	94190666	A	C	629	-0.111	0.109	-1.02	0.308	627	0.221	1.77	0.125	0.901	627	0.887	0.918	0.967	0.334	633	0.0756	0.12	0.628	0.53	598	0.0151	0.0224	0.675	0.5
chr20	2470715	2470716	A	C	629	-0.154	0.162	-0.951	0.342	627	3.94	2.61	1.51	0.132	627	-1.85	1.36	-1.36	0.174	633	-0.245	0.178	-1.38	0.168	598	-0.0044	0.0335	-0.131	0.895
chr20	34709331	34709332	A	C	629	-0.158	0.192	-0.826	0.409	627	-7.13	3.05	-2.34	0.0199	627	-1.41	1.59	-0.886	0.376	633	-0.296	0.209	-1.42	0.157	598	0.0466	0.0393	1.19	0.236
chr20	36050871	36050872	A	C	629	0.216	0.125	1.73	0.0837	627	1.98	2.01	0.981	0.327	627	1	1.04	0.958	0.339	633	0.181	0.137	1.32	0.186	598	-0.0329	0.026	-1.27	0.206
chr20	51736602	51736603	A	C	629	-0.146	0.165	-0.888	0.375	627	-0.425	2.66	-0.16	0.873	627	-2.14	1.38	-1.55	0.122	633	-0.152	0.181	-0.839	0.402	598	0.053	0.0337	1.57	0.116
chr22	19723222	19723223	A	C	629	-0.204	0.4	-0.511	0.61	627	12.1	6.42	1.89	0.0598	627	0.154	3.34	0.046	0.963	633	0.137	0.44	0.311	0.756	598	0.0416	0.0825	0.505	0.614
chr3	126006681	126006682	A	C	629	-0.112	0.218	-0.511	0.61	627	-7.45	3.48	-2.14	0.0329	627	-2.12	1.81	-1.17	0.243	633	-0.261	0.239	-1.09	0.274	598	0.0566	0.0448	1.26	0.207
chr3	42664509	42664510	A	C	629	0.292	0.184	1.58	0.114	627	1.37	2.98	0.461	0.645	627	0.0044	1.55	0.00285	0.998	633	0.0614	0.202	0.303	0.762	598	-0.0343	0.0383	-0.895	0.371
chr3	48636784	48636785	A	C	629	0.237	0.204	1.16	0.247	627	-0.666	3.31	-0.201	0.841	627	0.345	1.72	0.201	0.841	633	-0.0482	0.226	-0.214	0.831	598	-0.0733	0.0421	-1.74	0.0825
chr3	8980849	8980850	A	C	629	-0.338	0.16	-2.11	0.0355	627	0.65	2.59	0.25	0.802	627	0.533	1.35	0.396	0.692	633	0.00893	0.177	0.0504	0.96	598	0.0488	0.0335	1.46	0.146
chr6	169707397	169707398	A	C	629	-0.191	0.14	-1.37	0.173	627	-0.0451	2.26	-0.0199	0.984	627	-1.31	1.17	-1.11	0.266	633	-0.129	0.155	-0.833	0.405	598	0.0319	0.029	1.1	0.272
chr7	130135102	130135103	A	C	629	-1.03	0.278	-3.71	0.000223	627	-11.3	4.46	-2.54	0.0112	627	-0.365	2.32	-0.157	0.875	633	-0.279	0.305	-0.913	0.362	598	0.177	0.0562	3.14	0.00175
chr7	130506326	130506327	A	C	629	-0.13	0.156	-0.833	0.405	627	3.43	2.5	1.37	0.171	627	1	1.3	0.771	0.441	633	0.272	0.171	1.59	0.111	598	-0.00326	0.0322	-0.101	0.919
chr7	130526773	130526774	A	C	629	0.0277	0.0444	0.625	0.532	627	0.112	0.714	0.157	0.876	627	0.58	0.369	1.57	0.117	633	0.00481	0.0487	0.0986	0.921	598	-0.014	0.00911	-1.54	0.125
chr7	130530810	130530811	A	C	629	0.0286	0.0442	0.646	0.518	627	0.29	0.711	0.408	0.683	627	0.632	0.368	1.72	0.0863	633	0.0224	0.0485	0.461	0.645	598	-0.0148	0.00907	-1.63	0.103
chr7	44212807	44212808	A	C	629	0.586	0.342	1.71	0.0869	627	4.11	5.52	0.744	0.457	627	1.05	2.86	0.368	0.713	633	-0.0486	0.375	-0.13	0.897	598	-0.0552	0.0712	-0.775	0.439
chr7	56116040	56116041	A	C	629	-0.0165	0.09	-0.183	0.855	627	-2.13	1.45	-1.46	0.144	627	-1.25	0.752	-1.66	0.0977	633	-0.122	0.0991	-1.24	0.217	598	0.0113	0.0185	0.607	0.544
chr7	56116048	56116049	A	C	629	-0.00874	0.0899	-0.0972	0.923	627	-2.22	1.45	-1.53	0.125	627	-1.23	0.752	-1.64	0.102	633	-0.116	0.099	-1.17	0.241	598	0.00537	0.0185	0.29	0.772
chr8	142520631	142520632	A	C	629	0.00384	0.246	0.0156	0.988	627	2.37	3.96	0.597	0.55	627	4.55	2.05	2.22	0.0267	633	0.399	0.27	1.47	0.141	598	-0.0463	0.0513	-0.904	0.366
chr8	144146400	144146401	A	C	629	0.0172	0.0452	0.38	0.704	627	0.358	0.731	0.49	0.624	627	0.0481	0.379	0.127	0.899	633	0.0517	0.0497	1.04	0.299	598	0.0037	0.00942	0.393	0.694
chr8	144265936	144265937	A	C	629	0.27	0.11	2.47	0.0139	627	0.098	1.78	0.055	0.956	627	1.79	0.92	1.94	0.0528	633	0.189	0.121	1.57	0.118	598	-0.0128	0.0225	-0.57	0.569
chr8	80171477	80171478	A	C	629	0.0211	0.186	0.114	0.91	627	-5.08	2.9	-1.75	0.0801	627	-2.4	1.5	-1.59	0.111	633	-0.296	0.198	-1.5	0.135	598	0.0357	0.0367	0.973	0.331
chr9	41062933	41062934	A	C	629	-0.237	0.22	-1.08	0.282	627	-1.33	3.54	-0.376	0.707	627	2.07	1.83	1.13	0.259	633	0.236	0.242	0.979	0.328	598	0.0424	0.0456	0.93	0.353
chr9	41230293	41230294	A	C	629	-0.0458	0.069	-0.663	0.507	627	-1.49	1.11	-1.35	0.177	627	0.399	0.574	0.696	0.487	633	0.0511	0.0756	0.676	0.499	598	0.0204	0.0139	1.46	0.144
chr9	41232383	41232384	A	C	629	0.0543	0.0476	1.14	0.254	627	-0.725	0.772	-0.939	0.348	627	0.144	0.4	0.359	0.72	633	0.0168	0.0524	0.321	0.749	598	-0.0137	0.00985	-1.39	0.166
chr9	41233308	41233309	A	C	629	0.0903	0.168	0.537	0.592	627	2.96	2.72	1.09	0.277	627	0.819	1.41	0.581	0.561	633	0.118	0.185	0.639	0.523	598	-0.000391	0.0346	-0.0113	0.991
chr9	41234056	41234057	A	C	629	0.0241	0.05	0.483	0.629	627	2.41	0.798	3.03	0.00257	627	0.835	0.415	2.01	0.0448	633	0.0934	0.0546	1.71	0.0876	598	-0.00743	0.0103	-0.72	0.472
chr9	41234773	41234774	A	C	629	-0.0688	0.135	-0.508	0.612	627	1.18	2.18	0.542	0.588	627	-1.45	1.13	-1.28	0.2	633	-0.0147	0.149	-0.0984	0.922	598	0.0172	0.0273	0.63	0.529
chr9	66265115	66265116	A	C	629	-0.162	0.103	-1.58	0.115	627	-1.83	1.65	-1.11	0.27	627	-0.837	0.858	-0.976	0.329	633	-0.0854	0.113	-0.758	0.449	598	0.0249	0.021	1.18	0.237
chr1	120913142	120913143	C	A	629	0.0517	0.0575	0.899	0.369	627	0.893	0.935	0.955	0.34	627	0.808	0.484	1.67	0.0955	633	0.0508	0.0634	0.801	0.423	598	0.00242	0.0118	0.205	0.838
chr1	12512044	12512045	C	A	629	0.127	0.282	0.45	0.653	627	14.3	4.62	3.09	0.00207	627	3.26	2.41	1.35	0.177	633	0.352	0.306	1.15	0.25	598	-0.0709	0.059	-1.2	0.23
chr1	149196923	149196924	C	A	629	0.104	0.133	0.78	0.436	627	-1.9	2.15	-0.881	0.379	627	1.63	1.12	1.46	0.145	633	-0.00834	0.147	-0.0567	0.955	598	-0.00701	0.0274	-0.256	0.798
chr1	149240444	149240445	C	A	629	-0.136	0.147	-0.93	0.353	627	-4.43	2.36	-1.88	0.0606	627	0.196	1.23	0.159	0.873	633	0.0178	0.161	0.111	0.912	598	0.0594	0.0309	1.92	0.0552
chr1	150473594	150473595	C	A	629	0.119	0.279	0.426	0.67	627	-1.96	4.52	-0.433	0.665	627	-3.82	2.34	-1.63	0.103	633	0.0174	0.308	0.0566	0.955	598	0.0413	0.0576	0.718	0.473
chr1	150473595	150473596	C	A	629	0.152	0.288	0.526	0.599	627	-1.54	4.66	-0.332	0.74	627	-3.72	2.41	-1.54	0.123	633	0.0541	0.317	0.17	0.865	598	0.0344	0.0593	0.579	0.562
chr1	16486475	16486476	C	A	629	-0.047	0.219	-0.215	0.83	627	3.11	3.5	0.888	0.375	627	2.04	1.81	1.13	0.261	633	0.34	0.239	1.42	0.155	598	0.012	0.0455	0.264	0.792
chr1	240187305	240187306	C	A	629	0.0762	0.191	0.4	0.689	627	2.93	3.08	0.953	0.341	627	-1.95	1.6	-1.22	0.222	633	-0.03	0.21	-0.143	0.887	598	-0.0774	0.0388	-2	0.0465
chr1	25785945	25785946	C	A	629	0.194	0.18	1.08	0.281	627	2.14	2.89	0.743	0.458	627	1.23	1.5	0.821	0.412	633	-0.0774	0.197	-0.392	0.695	598	-0.0295	0.0378	-0.779	0.436
chr10	119829148	119829149	C	A	629	0.1	0.209	0.48	0.631	627	-0.242	3.42	-0.0708	0.944	627	-3.05	1.77	-1.72	0.0852	633	-0.196	0.23	-0.849	0.396	598	-0.0105	0.0433	-0.242	0.809
chr10	29478954	29478955	C	A	629	0.233	0.192	1.21	0.226	627	1.76	3.13	0.562	0.575	627	0.501	1.62	0.308	0.758	633	0.31	0.21	1.47	0.141	598	-0.078	0.0401	-1.95	0.052
chr10	82150557	82150558	C	A	629	-0.364	0.142	-2.56	0.0108	627	-0.465	2.3	-0.202	0.84	627	0.0927	1.19	0.0776	0.938	633	-0.0633	0.157	-0.402	0.688	598	0.024	0.0294	0.816	0.415
chr10	82150568	82150569	C	A	629	-0.346	0.167	-2.07	0.0386	627	2.14	2.71	0.788	0.431	627	1.78	1.4	1.27	0.206	633	0.118	0.184	0.641	0.522	598	0.0119	0.0345	0.345	0.73
chr11	114124573	114124574	C	A	629	0.288	0.17	1.69	0.0908	627	3.1	2.74	1.13	0.259	627	0.736	1.42	0.516	0.606	633	0.247	0.187	1.32	0.188	598	-0.0344	0.0355	-0.97	0.332
chr11	123625983	123625984	C	A	629	-0.116	0.123	-0.942	0.346	627	-2.06	2	-1.03	0.303	627	-0.538	1.04	-0.519	0.604	633	-0.0303	0.136	-0.223	0.824	598	0.0162	0.0255	0.634	0.526
chr12	108645252	108645253	C	A	629	0.158	0.153	1.03	0.302	627	4.22	2.47	1.71	0.0876	627	0.494	1.28	0.386	0.7	633	0.276	0.168	1.64	0.101	598	-0.0346	0.0314	-1.1	0.271
chr12	108645257	108645258	C	A	629	-0.0414	0.244	-0.169	0.866	627	-3.77	3.95	-0.953	0.341	627	-1.48	2.05	-0.721	0.471	633	0.0912	0.269	0.339	0.735	598	-0.00448	0.0505	-0.0886	0.929
chr12	21509425	21509426	C	A	629	0.223	0.225	0.993	0.321	627	2.91	3.63	0.802	0.423	627	0.418	1.88	0.222	0.825	633	0.204	0.248	0.823	0.411	598	0.0149	0.046	0.323	0.747
chr12	2260499	2260500	C	A	629	-0.144	0.162	-0.89	0.374	627	-1.79	2.59	-0.692	0.489	627	-0.0967	1.34	-0.0719	0.943	633	0.0733	0.177	0.413	0.679	598	0.0373	0.0347	1.07	0.283
chr13	25990284	25990285	C	A	629	0.0995	0.106	0.935	0.35	627	2.6	1.71	1.52	0.13	627	-0.376	0.891	-0.422	0.673	633	0.084	0.117	0.718	0.473	598	-0.0159	0.0219	-0.727	0.468
chr13	26686741	26686742	C	A	629	-0.0524	0.0712	-0.736	0.462	627	-1.71	1.14	-1.5	0.135	627	-0.748	0.593	-1.26	0.208	633	-0.135	0.0781	-1.73	0.0842	598	0.0276	0.0145	1.9	0.0584
chr14	102037445	102037446	C	A	629	0.333	0.246	1.35	0.177	627	5.93	3.97	1.49	0.136	627	1.9	2.06	0.924	0.356	633	0.492	0.27	1.82	0.0686	598	-0.066	0.0506	-1.3	0.193
chr15	64951847	64951848	C	A	629	0.117	0.0571	2.05	0.0411	627	1.6	0.919	1.75	0.0812	627	-0.278	0.477	-0.583	0.56	633	-0.00489	0.0629	-0.0778	0.938	598	-0.019	0.0118	-1.61	0.107
chr15	80513744	80513745	C	A	629	0.177	0.122	1.45	0.147	627	0.815	1.97	0.414	0.679	627	1.37	1.02	1.34	0.18	633	0.141	0.134	1.05	0.292	598	-0.00101	0.0252	-0.0402	0.968
chr15	80597934	80597935	C	A	629	-0.167	0.242	-0.688	0.491	627	-3.51	3.92	-0.895	0.371	627	-4.43	2.03	-2.19	0.0292	633	-0.283	0.267	-1.06	0.289	598	0.0508	0.049	1.04	0.3
chr15	99665757	99665758	C	A	629	0.173	0.193	0.893	0.372	627	3.52	3.11	1.13	0.259	627	0.24	1.61	0.149	0.882	633	0.258	0.213	1.21	0.226	598	-0.0557	0.0395	-1.41	0.159
chr15	99665758	99665759	C	A	629	0.173	0.194	0.894	0.372	627	3.56	3.12	1.14	0.253	627	0.224	1.62	0.138	0.89	633	0.257	0.213	1.21	0.227	598	-0.0559	0.0396	-1.41	0.158
chr15	99665761	99665762	C	A	629	0.16	0.202	0.793	0.428	627	3.55	3.24	1.09	0.274	627	0.045	1.68	0.0267	0.979	633	0.215	0.222	0.97	0.333	598	-0.0624	0.0412	-1.51	0.131
chr16	46956471	46956472	C	A	629	-0.0512	0.168	-0.304	0.761	627	5.5	2.72	2.02	0.0439	627	-1.95	1.41	-1.38	0.168	633	-0.0984	0.185	-0.531	0.596	598	-0.0158	0.0348	-0.452	0.651
chr16	6039366	6039367	C	A	629	0.266	0.209	1.27	0.203	627	-2.47	3.36	-0.733	0.464	627	-0.726	1.74	-0.416	0.678	633	0.0786	0.229	0.344	0.731	598	0.0322	0.0429	0.75	0.454
chr16	6039371	6039372	C	A	629	0.251	0.239	1.05	0.294	627	-3.84	3.86	-0.993	0.321	627	-3.09	2	-1.54	0.123	633	-0.173	0.263	-0.66	0.51	598	0.0604	0.0493	1.23	0.221
chr16	6226969	6226970	C	A	629	0.0383	0.142	0.27	0.787	627	-1.18	2.29	-0.514	0.607	627	-0.406	1.19	-0.342	0.732	633	0.0875	0.156	0.561	0.575	598	0.00162	0.0294	0.0549	0.956
chr17	1150669	1150670	C	A	629	0.0986	0.0816	1.21	0.227	627	0.828	1.33	0.622	0.534	627	0.899	0.689	1.31	0.192	633	0.0684	0.09	0.76	0.447	598	-0.0219	0.0167	-1.31	0.192
chr17	17383854	17383855	C	A	629	0.0299	0.0416	0.721	0.471	627	1.64	0.666	2.46	0.014	627	0.657	0.346	1.9	0.0581	633	0.0658	0.0456	1.44	0.149	598	-0.00627	0.00857	-0.731	0.465
chr17	38538819	38538820	C	A	629	0.0201	0.0492	0.408	0.683	627	0.0568	0.796	0.0713	0.943	627	-0.116	0.413	-0.281	0.779	633	-0.0127	0.0542	-0.234	0.815	598	-0.00535	0.0102	-0.524	0.6
chr18	66622191	66622192	C	A	629	-0.104	0.165	-0.632	0.528	627	0.952	2.66	0.357	0.721	627	-1.18	1.38	-0.854	0.394	633	-0.0673	0.182	-0.37	0.711	598	0.0348	0.0335	1.04	0.298
chr19	27798306	27798307	C	A	629	0.328	0.187	1.75	0.0806	627	6.99	3.01	2.32	0.0205	627	1.44	1.57	0.919	0.359	633	0.0776	0.206	0.376	0.707	598	-0.0639	0.0389	-1.64	0.101
chr19	27798311	27798312	C	A	629	0.15	0.209	0.716	0.474	627	3.64	3.38	1.08	0.282	627	0.471	1.75	0.269	0.788	633	-0.00373	0.23	-0.0162	0.987	598	0.00401	0.0443	0.0904	0.928
chr19	52384408	52384409	C	A	629	0.45	0.268	1.68	0.0935	627	7.29	4.33	1.69	0.0925	627	0.462	2.25	0.206	0.837	633	0.214	0.295	0.725	0.469	598	-0.163	0.0552	-2.95	0.00326
chr19	57869317	57869318	C	A	629	0.128	0.283	0.45	0.653	627	-1.08	4.57	-0.237	0.813	627	2.61	2.37	1.1	0.27	633	0.189	0.312	0.605	0.545	598	-0.00259	0.0585	-0.0443	0.965
chr2	80006382	80006383	C	A	629	-0.109	0.189	-0.579	0.563	627	0.515	3.05	0.169	0.866	627	0.507	1.58	0.32	0.749	633	0.19	0.208	0.914	0.361	598	0.0231	0.0392	0.588	0.557
chr2	89565843	89565844	C	A	629	-0.371	0.31	-1.2	0.232	627	0.391	5.01	0.078	0.938	627	1.61	2.6	0.62	0.535	633	-0.143	0.342	-0.418	0.676	598	0.0221	0.0645	0.343	0.732
chr2	95825519	95825520	C	A	629	0.0805	0.268	0.3	0.764	627	8.52	4.34	1.97	0.0498	627	2.06	2.25	0.915	0.36	633	0.181	0.295	0.612	0.541	598	-0.054	0.0547	-0.986	0.324
chr20	28602650	28602651	C	A	629	-0.128	0.0601	-2.13	0.0335	627	-1.71	0.97	-1.77	0.0778	627	-0.262	0.504	-0.519	0.604	633	-0.166	0.0658	-2.52	0.012	598	0.0196	0.0123	1.59	0.113
chr20	50840285	50840286	C	A	629	-0.063	0.048	-1.31	0.189	627	-0.461	0.774	-0.596	0.551	627	-0.163	0.401	-0.406	0.685	633	-0.0059	0.0528	-0.112	0.911	598	0.00988	0.0099	0.998	0.319
chr20	59819559	59819560	C	A	629	-0.565	0.312	-1.81	0.0711	627	6.57	5.05	1.3	0.194	627	-3.18	2.62	-1.21	0.226	633	-0.183	0.345	-0.53	0.596	598	0.0501	0.0645	0.776	0.438
chr21	15783814	15783815	C	A	629	-0.176	0.203	-0.867	0.386	627	-1.56	3.28	-0.474	0.636	627	1.01	1.7	0.591	0.555	633	0.0463	0.224	0.207	0.836	598	0.0235	0.0422	0.557	0.578
chr21	26235616	26235617	C	A	629	-0.0576	0.113	-0.508	0.611	627	-2.5	1.79	-1.4	0.162	627	-1.41	0.926	-1.53	0.127	633	-0.114	0.122	-0.934	0.35	598	0.0308	0.0228	1.35	0.178
chr22	22285856	22285857	C	A	629	0.0837	0.094	0.89	0.374	627	2.37	1.53	1.55	0.121	627	0.304	0.793	0.383	0.702	633	0.103	0.103	0.996	0.32	598	0.0108	0.0194	0.556	0.578
chr22	24094850	24094851	C	A	629	0.141	0.127	1.1	0.27	627	3.37	2.02	1.66	0.0968	627	1.83	1.05	1.74	0.0826	633	0.18	0.139	1.3	0.195	598	-0.0194	0.0266	-0.728	0.467
chr22	29698415	29698416	C	A	629	0.0443	0.29	0.153	0.879	627	-0.637	4.7	-0.136	0.892	627	-0.00435	2.44	-0.00179	0.999	633	0.115	0.32	0.361	0.718	598	-0.0117	0.0599	-0.196	0.845
chr3	124444816	124444817	C	A	629	0.665	0.293	2.27	0.0236	627	13.3	4.67	2.85	0.00459	627	6.9	2.42	2.85	0.00457	633	0.645	0.32	2.01	0.0446	598	-0.0773	0.0622	-1.24	0.214
chr3	23920844	23920845	C	A	629	-0.217	0.245	-0.886	0.376	627	-1.57	3.95	-0.397	0.692	627	-3.6	2.04	-1.76	0.0783	633	-0.379	0.269	-1.41	0.159	598	0.0185	0.0506	0.366	0.715
chr3	61805553	61805554	C	A	629	-0.0448	0.168	-0.267	0.789	627	0.797	2.72	0.293	0.769	627	1.26	1.41	0.892	0.373	633	0.196	0.183	1.07	0.285	598	0.00752	0.0339	0.222	0.824
chr3	76579818	76579819	C	A	629	-0.155	0.264	-0.589	0.556	627	0.22	4.24	0.0519	0.959	627	-0.382	2.2	-0.174	0.862	633	0.0677	0.289	0.234	0.815	598	0.0133	0.0554	0.24	0.81
chr4	184017736	184017737	C	A	629	0.557	0.319	1.75	0.0811	627	-0.136	5.16	-0.0263	0.979	627	4.01	2.67	1.5	0.134	633	0.335	0.352	0.953	0.341	598	-0.0174	0.0654	-0.266	0.79
chr5	126626755	126626756	C	A	629	0.28	0.192	1.46	0.146	627	8.29	3.09	2.68	0.00749	627	0.818	1.61	0.508	0.612	633	0.337	0.211	1.59	0.111	598	-0.00171	0.04	-0.0428	0.966
chr5	144299923	144299924	C	A	629	-0.373	0.312	-1.2	0.233	627	-3.89	5.06	-0.768	0.443	627	0.887	2.63	0.338	0.736	633	0.0368	0.345	0.107	0.915	598	0.0582	0.064	0.91	0.363
chr5	70207677	70207678	C	A	629	0.232	0.136	1.7	0.0888	627	-2.4	2.21	-1.08	0.279	627	0.569	1.15	0.495	0.621	633	-0.0645	0.15	-0.429	0.668	598	-0.0316	0.028	-1.13	0.26
chr5	70207729	70207730	C	A	629	0.319	0.121	2.63	0.00871	627	-0.617	1.96	-0.314	0.754	627	0.941	1.02	0.924	0.356	633	-0.0366	0.134	-0.273	0.785	598	-0.0207	0.0252	-0.822	0.411
chr5	88975665	88975666	C	A	629	-0.183	0.201	-0.911	0.363	627	3.12	3.25	0.961	0.337	627	-3.77	1.68	-2.24	0.0251	633	-0.0136	0.222	-0.061	0.951	598	0.0395	0.0407	0.971	0.332
chr6	113861803	113861804	C	A	629	0.378	0.212	1.78	0.075	627	-0.0215	3.34	-0.00644	0.995	627	-0.521	1.73	-0.301	0.764	633	0.186	0.227	0.817	0.414	598	-0.00262	0.0444	-0.059	0.953
chr6	29888586	29888587	C	A	629	0.047	0.092	0.51	0.61	627	3.12	1.49	2.09	0.037	627	0.469	0.776	0.604	0.546	633	0.0543	0.101	0.536	0.592	598	-0.0255	0.0193	-1.32	0.188
chr6	43021291	43021292	C	A	629	-0.0244	0.222	-0.11	0.912	627	-2.13	3.58	-0.595	0.552	627	-0.967	1.86	-0.521	0.603	633	-0.0479	0.244	-0.197	0.844	598	0.00163	0.0455	0.0359	0.971
chr7	130512080	130512081	C	A	629	-0.000972	0.118	-0.00826	0.993	627	-2.11	1.89	-1.12	0.265	627	0.597	0.982	0.607	0.544	633	-0.06	0.129	-0.465	0.642	598	-0.0153	0.0243	-0.63	0.529
chr7	130514753	130514754	C	A	629	-0.0276	0.0415	-0.666	0.506	627	0.374	0.669	0.559	0.576	627	-0.439	0.346	-1.27	0.206	633	0.0248	0.0455	0.544	0.587	598	0.00829	0.00854	0.971	0.332
chr7	130527721	130527722	C	A	629	-0.0123	0.0723	-0.17	0.865	627	0.628	1.16	0.54	0.589	627	0.106	0.603	0.176	0.86	633	-0.00386	0.0788	-0.049	0.961	598	0.0072	0.0149	0.484	0.628
chr7	130529349	130529350	C	A	629	-0.0173	0.0399	-0.433	0.665	627	0.516	0.643	0.802	0.423	627	-0.443	0.333	-1.33	0.185	633	0.0255	0.0438	0.583	0.56	598	0.0108	0.00821	1.32	0.188
chr7	130542548	130542549	C	A	629	0.0221	0.0509	0.434	0.665	627	1.35	0.819	1.65	0.1	627	0.316	0.425	0.742	0.459	633	0.0865	0.0558	1.55	0.122	598	-0.00537	0.0106	-0.509	0.611
chr7	154893492	154893493	C	A	629	0.131	0.411	0.318	0.751	627	-3.06	6.64	-0.461	0.645	627	2.73	3.44	0.792	0.429	633	0.0323	0.453	0.0712	0.943	598	0.0279	0.0844	0.33	0.742
chr7	65145868	65145869	C	A	629	-0.0491	0.155	-0.316	0.752	627	-1.64	2.44	-0.67	0.503	627	-0.516	1.27	-0.407	0.684	633	0.0269	0.167	0.161	0.872	598	0.0129	0.0316	0.409	0.683
chr7	75025010	75025011	C	A	629	0.0965	0.109	0.884	0.377	627	-1.74	1.76	-0.99	0.323	627	-1.16	0.913	-1.27	0.206	633	-0.15	0.12	-1.25	0.211	598	-0.0139	0.0222	-0.629	0.529
chr7	75028543	75028544	C	A	629	0.181	0.0852	2.12	0.0341	627	-1.16	1.38	-0.84	0.401	627	0.698	0.717	0.974	0.33	633	0.0318	0.094	0.339	0.735	598	-0.0111	0.0177	-0.627	0.531
chr7	86864665	86864666	C	A	629	0.399	0.287	1.39	0.165	627	0.228	4.66	0.0489	0.961	627	3.54	2.41	1.47	0.143	633	0.0171	0.317	0.0538	0.957	598	-0.0273	0.0596	-0.458	0.647
chr8	27452581	27452582	C	A	629	-0.302	0.328	-0.922	0.357	627	2.52	5.39	0.468	0.64	627	2.39	2.79	0.855	0.393	633	0.162	0.361	0.45	0.653	598	-0.0259	0.068	-0.381	0.703
chr9	128247945	128247946	C	A	629	-0.516	0.188	-2.74	0.00639	627	-3.43	3.05	-1.12	0.261	627	-1.95	1.58	-1.23	0.218	633	-0.304	0.208	-1.46	0.145	598	0.14	0.0385	3.64	0.000295
chr9	41054945	41054946	C	A	629	-0.0149	0.113	-0.132	0.895	627	0.693	1.82	0.381	0.703	627	-0.529	0.943	-0.561	0.575	633	0.147	0.124	1.19	0.235	598	-0.0303	0.0232	-1.31	0.191
chr9	41230176	41230177	C	A	629	-0.0218	0.0478	-0.456	0.648	627	-1.12	0.767	-1.46	0.145	627	-0.395	0.398	-0.992	0.321	633	-0.0888	0.0523	-1.7	0.09	598	-0.00333	0.00983	-0.339	0.735
chr9	41232368	41232369	C	A	629	-0.00832	0.293	-0.0284	0.977	627	6.01	4.77	1.26	0.208	627	4.8	2.47	1.95	0.0519	633	0.598	0.323	1.85	0.0643	598	0.00301	0.0604	0.0499	0.96
chr9	41232992	41232993	C	A	629	-0.0408	0.207	-0.197	0.844	627	0.984	3.34	0.294	0.769	627	1.22	1.73	0.703	0.482	633	-0.0241	0.228	-0.106	0.916	598	-0.00766	0.0436	-0.176	0.861
chr9	41233334	41233335	C	A	629	-0.0536	0.0492	-1.09	0.276	627	-0.984	0.795	-1.24	0.216	627	-0.213	0.413	-0.516	0.606	633	-0.05	0.0542	-0.922	0.357	598	0.0105	0.0102	1.03	0.305
chr9	41234903	41234904	C	A	629	0.051	0.162	0.315	0.753	627	-2.52	2.61	-0.964	0.336	627	-1.9	1.35	-1.41	0.16	633	-0.224	0.177	-1.26	0.207	598	-0.0305	0.0334	-0.912	0.362
chr9	41959947	41959948	C	A	629	-0.349	0.241	-1.44	0.149	627	-1.37	3.88	-0.352	0.725	627	0.874	2.01	0.434	0.664	633	0.0778	0.265	0.294	0.769	598	0.0151	0.0506	0.297	0.766
chr9	66350993	66350994	C	A	629	-0.0588	0.0747	-0.787	0.432	627	-0.42	1.2	-0.349	0.727	627	-0.183	0.624	-0.292	0.77	633	0.0755	0.0817	0.924	0.356	598	0.00342	0.0154	0.222	0.824
chr1	145406111	145406112	A	T	629	-0.0308	0.0868	-0.355	0.723	627	-0.844	1.4	-0.601	0.548	627	-0.481	0.728	-0.661	0.509	633	-0.138	0.0955	-1.45	0.148	598	0.00503	0.0179	0.28	0.779
chr1	149197827	149197828	A	T	629	0.464	0.27	1.72	0.0859	627	5.05	4.34	1.16	0.245	627	5.57	2.24	2.49	0.0132	633	0.357	0.296	1.2	0.229	598	-0.156	0.0545	-2.86	0.00434
chr1	155946853	155946854	A	T	629	-0.171	0.139	-1.23	0.219	627	0.504	2.24	0.225	0.822	627	-0.141	1.16	-0.122	0.903	633	0.0807	0.153	0.527	0.598	598	-0.011	0.0287	-0.384	0.701
chr1	184985	184986	A	T	629	-0.296	0.201	-1.48	0.14	627	0.751	3.26	0.231	0.818	627	-2.04	1.69	-1.21	0.226	633	-0.192	0.222	-0.868	0.386	598	0.0329	0.0416	0.79	0.43
chr11	68755740	68755741	A	T	629	0.277	0.288	0.961	0.337	627	3.87	4.67	0.829	0.407	627	-1.4	2.42	-0.579	0.563	633	-0.552	0.315	-1.75	0.0803	598	-0.0275	0.0587	-0.468	0.64
chr12	132138501	132138502	A	T	629	0.17	0.134	1.27	0.205	627	-2.42	2.18	-1.11	0.267	627	0.667	1.13	0.591	0.555	633	-0.107	0.148	-0.725	0.469	598	-0.0099	0.0277	-0.357	0.721
chr16	3142547	3142548	A	T	629	-0.333	0.274	-1.21	0.225	627	-2.78	4.42	-0.629	0.53	627	-1.8	2.29	-0.786	0.432	633	-0.00512	0.302	-0.017	0.986	598	0.0401	0.0574	0.699	0.485
chr2	94220936	94220937	A	T	629	-0.163	0.364	-0.448	0.654	627	1.56	5.88	0.265	0.791	627	-4.23	3.04	-1.39	0.165	633	-0.827	0.399	-2.07	0.0385	598	0.0168	0.0743	0.225	0.822
chr21	33503394	33503395	A	T	629	0.0512	0.122	0.418	0.676	627	1.63	2.02	0.811	0.418	627	-0.609	1.05	-0.583	0.56	633	-0.0621	0.135	-0.461	0.645	598	-0.00362	0.0253	-0.143	0.886
chr22	32679862	32679863	A	T	629	0.0897	0.165	0.544	0.586	627	3.29	2.67	1.23	0.22	627	0.235	1.39	0.169	0.866	633	0.322	0.181	1.78	0.0757	598	-0.0252	0.0341	-0.739	0.46
chr22	32679866	32679867	A	T	629	0.0731	0.196	0.374	0.709	627	7.11	3.14	2.26	0.024	627	0.87	1.64	0.532	0.595	633	0.419	0.215	1.95	0.0514	598	-0.0542	0.041	-1.32	0.186
chr3	119821320	119821321	A	T	629	-0.0463	0.0814	-0.569	0.569	627	0.29	1.32	0.22	0.826	627	-0.208	0.685	-0.304	0.762	633	0.0355	0.0897	0.395	0.693	598	0.0204	0.0169	1.21	0.227
chr5	70207678	70207679	A	T	629	0.231	0.135	1.71	0.0873	627	-2.41	2.19	-1.1	0.271	627	0.289	1.14	0.255	0.799	633	-0.0841	0.149	-0.565	0.572	598	-0.0257	0.0277	-0.929	0.353
chr5	88975703	88975704	A	T	629	-0.0207	0.0908	-0.228	0.819	627	1.85	1.47	1.26	0.207	627	-0.00612	0.762	-0.00804	0.994	633	0.115	0.0997	1.16	0.248	598	-0.0122	0.0186	-0.656	0.512
chr6	146604541	146604542	A	T	629	-0.00114	0.0454	-0.0251	0.98	627	-0.649	0.733	-0.884	0.377	627	-0.0866	0.381	-0.228	0.82	633	-0.0172	0.0499	-0.345	0.73	598	0.00474	0.00945	0.501	0.616
chr7	79315349	79315350	A	T	629	0.0406	0.0954	0.426	0.67	627	3.88	1.53	2.53	0.0115	627	0.532	0.797	0.667	0.505	633	0.112	0.105	1.07	0.286	598	-0.0233	0.0195	-1.19	0.234
chr9	128808458	128808459	A	T	629	-0.228	0.139	-1.63	0.103	627	-1.24	2.25	-0.549	0.583	627	0.112	1.17	0.0956	0.924	633	0.0617	0.154	0.401	0.689	598	0.0346	0.0293	1.18	0.237
chr9	128808462	128808463	A	T	629	-0.243	0.148	-1.64	0.102	627	-1.35	2.39	-0.563	0.574	627	0.286	1.24	0.231	0.818	633	0.0827	0.164	0.506	0.613	598	0.0531	0.0311	1.71	0.0881
chr9	41230046	41230047	A	T	629	-0.0215	0.0444	-0.484	0.628	627	-1.16	0.715	-1.63	0.104	627	-0.145	0.372	-0.391	0.696	633	-0.0476	0.0488	-0.975	0.33	598	0.00367	0.0092	0.399	0.69
chr9	65657350	65657351	A	T	629	-0.0511	0.191	-0.267	0.789	627	1.66	3.08	0.538	0.591	627	-0.166	1.6	-0.104	0.917	633	-0.0218	0.21	-0.103	0.918	598	-0.05	0.04	-1.25	0.212
chr9	65658116	65658117	A	T	629	0.108	0.0755	1.44	0.151	627	0.717	1.22	0.588	0.557	627	1.21	0.631	1.92	0.0558	633	0.0493	0.0832	0.592	0.554	598	-0.0312	0.0156	-2	0.046
chr9	65658220	65658221	A	T	629	0.46	0.186	2.47	0.0138	627	3.22	3.02	1.07	0.286	627	-0.0217	1.57	-0.0138	0.989	633	0.0076	0.206	0.0369	0.971	598	-0.0744	0.0383	-1.94	0.0525
chr9	66270084	66270085	A	T	629	-0.0859	0.105	-0.819	0.413	627	-3.58	1.7	-2.11	0.0354	627	-0.0622	0.885	-0.0703	0.944	633	-0.138	0.115	-1.2	0.23	598	0.0227	0.0214	1.06	0.29
chr1	117414837	117414838	T	A	629	-0.0375	0.0629	-0.597	0.551	627	-0.0073	1.02	-0.00719	0.994	627	-0.218	0.527	-0.415	0.679	633	-0.0428	0.0692	-0.619	0.536	598	0.00979	0.0132	0.741	0.459
chr1	117414841	117414842	T	A	629	-0.0376	0.0628	-0.598	0.55	627	0.000333	1.01	0.000329	1	627	-0.211	0.526	-0.4	0.689	633	-0.0425	0.0691	-0.615	0.538	598	0.00974	0.0132	0.739	0.46
chr1	146988942	146988943	T	A	629	-0.319	0.198	-1.61	0.108	627	-1.94	3.2	-0.606	0.545	627	-0.843	1.66	-0.508	0.612	633	-0.154	0.219	-0.704	0.482	598	0.0817	0.0403	2.03	0.043
chr1	148127977	148127978	T	A	629	-0.117	0.165	-0.707	0.48	627	-1.06	2.67	-0.397	0.692	627	-0.779	1.38	-0.564	0.573	633	-0.0071	0.182	-0.039	0.969	598	-0.00551	0.0337	-0.164	0.87
chr1	228148952	228148953	T	A	629	0.0112	0.111	0.1	0.92	627	-1.43	1.81	-0.792	0.429	627	-0.753	0.937	-0.804	0.422	633	0.0965	0.123	0.787	0.432	598	0.0342	0.0231	1.48	0.139
chr1	24471601	24471602	T	A	629	-0.238	0.23	-1.03	0.302	627	-5.25	3.71	-1.41	0.158	627	-3.52	1.92	-1.83	0.0675	633	-0.67	0.252	-2.66	0.00803	598	0.0769	0.0472	1.63	0.104
chr1	632693	632694	T	A	629	0.0419	0.0609	0.687	0.492	627	-1.66	0.978	-1.7	0.09	627	0.0835	0.508	0.164	0.87	633	-0.116	0.0668	-1.73	0.0838	598	-0.00678	0.0128	-0.531	0.596
chr1	632695	632696	T	A	629	0.0357	0.0607	0.588	0.557	627	-1.81	0.974	-1.85	0.0643	627	0.0294	0.507	0.058	0.954	633	-0.117	0.0666	-1.76	0.0796	598	-0.00678	0.0127	-0.532	0.595
chr1	632696	632697	T	A	629	0.0357	0.0607	0.588	0.556	627	-1.81	0.974	-1.85	0.0643	627	0.0294	0.507	0.058	0.954	633	-0.117	0.0666	-1.76	0.0796	598	-0.00678	0.0127	-0.532	0.595
chr10	11257362	11257363	T	A	629	0.0269	0.171	0.157	0.875	627	5.79	2.76	2.1	0.0362	627	4.32	1.43	3.03	0.00257	633	0.502	0.188	2.68	0.00763	598	-0.0464	0.0358	-1.29	0.196
chr11	8981489	8981490	T	A	629	0.112	0.343	0.326	0.745	627	-7.79	5.52	-1.41	0.159	627	-5.42	2.86	-1.9	0.0584	633	-0.714	0.375	-1.9	0.0574	598	0.0573	0.0705	0.813	0.416
chr12	27658161	27658162	T	A	629	0.107	0.166	0.643	0.521	627	-0.0351	2.68	-0.0131	0.99	627	-0.514	1.39	-0.369	0.712	633	-0.0402	0.183	-0.219	0.826	598	8.83e-05	0.0344	0.00257	0.998
chr12	54285247	54285248	T	A	629	0.0193	0.454	0.0425	0.966	627	1.61	7.14	0.226	0.821	627	-6.45	3.69	-1.75	0.081	633	0.6	0.486	1.23	0.217	598	0.0976	0.0925	1.05	0.292
chr12	64939416	64939417	T	A	629	0.0629	0.122	0.515	0.607	627	2.5	1.97	1.27	0.206	627	1.05	1.02	1.03	0.304	633	0.133	0.134	0.988	0.323	598	-0.0135	0.0252	-0.535	0.593
chr15	80513743	80513744	T	A	629	0.171	0.118	1.45	0.149	627	0.863	1.92	0.45	0.653	627	1.39	0.992	1.41	0.16	633	0.148	0.131	1.13	0.258	598	-0.00293	0.0245	-0.12	0.905
chr15	99665760	99665761	T	A	629	0.126	0.193	0.655	0.513	627	3.04	3.11	0.977	0.329	627	-0.112	1.61	-0.0697	0.944	633	0.218	0.212	1.02	0.306	598	-0.0485	0.0395	-1.23	0.22
chr16	6226967	6226968	T	A	629	0.0521	0.132	0.394	0.694	627	-1.04	2.13	-0.485	0.628	627	-0.367	1.11	-0.332	0.74	633	0.0934	0.145	0.643	0.521	598	-0.000428	0.0274	-0.0156	0.988
chr18	5243319	5243320	T	A	629	-0.0802	0.262	-0.306	0.76	627	-4.6	4.23	-1.09	0.277	627	-3.23	2.19	-1.48	0.14	633	-0.0903	0.289	-0.313	0.755	598	0.0854	0.0537	1.59	0.112
chr18	5243321	5243322	T	A	629	-0.326	0.271	-1.2	0.229	627	-4.22	4.37	-0.965	0.335	627	-5.24	2.26	-2.32	0.0206	633	-0.334	0.298	-1.12	0.264	598	0.0798	0.0557	1.43	0.153
chr19	16198014	16198015	T	A	629	0.114	0.136	0.834	0.405	627	0.0773	2.19	0.0353	0.972	627	-1.83	1.13	-1.61	0.107	633	-0.11	0.15	-0.734	0.463	598	0.0279	0.0283	0.986	0.325
chr19	4043925	4043926	T	A	629	0.658	0.5	1.32	0.189	627	5.01	8.12	0.618	0.537	627	-2.27	4.21	-0.539	0.59	633	-0.616	0.551	-1.12	0.265	598	0.0125	0.103	0.121	0.904
chr19	43901587	43901588	T	A	629	-0.052	0.188	-0.277	0.782	627	-3.81	3.02	-1.26	0.208	627	-0.909	1.57	-0.579	0.563	633	-0.0787	0.207	-0.38	0.704	598	0.02	0.0394	0.509	0.611
chr19	43901589	43901590	T	A	629	-0.0649	0.187	-0.348	0.728	627	-5	3.01	-1.66	0.0968	627	-1.19	1.56	-0.76	0.447	633	-0.167	0.206	-0.813	0.416	598	0.0252	0.0392	0.643	0.52
chr19	54354020	54354021	T	A	629	-0.00868	0.109	-0.0796	0.937	627	-0.661	1.76	-0.376	0.707	627	-0.768	0.912	-0.842	0.4	633	-0.09	0.12	-0.75	0.454	598	-0.000583	0.0224	-0.0261	0.979
chr2	89573700	89573701	T	A	629	-0.0466	0.129	-0.361	0.718	627	-1.92	2.08	-0.921	0.357	627	1.17	1.08	1.08	0.279	633	0.0919	0.142	0.649	0.517	598	0.0329	0.0263	1.25	0.212
chr2	94220924	94220925	T	A	629	-0.104	0.317	-0.328	0.743	627	-1.11	5.12	-0.218	0.828	627	-3.95	2.65	-1.49	0.137	633	-0.712	0.348	-2.05	0.041	598	0.0278	0.065	0.427	0.669
chr20	8541618	8541619	T	A	629	0.055	0.153	0.359	0.72	627	-2.93	2.47	-1.19	0.236	627	1.55	1.28	1.21	0.225	633	0.351	0.168	2.09	0.0373	598	0.0239	0.0317	0.755	0.451
chr20	8541621	8541622	T	A	629	0.0403	0.19	0.212	0.832	627	-2.75	3.05	-0.899	0.369	627	1.06	1.58	0.667	0.505	633	0.325	0.208	1.56	0.119	598	0.0161	0.0391	0.413	0.68
chr21	15783812	15783813	T	A	629	-0.18	0.19	-0.948	0.344	627	-1.85	3.06	-0.603	0.547	627	0.065	1.59	0.0409	0.967	633	-0.0468	0.209	-0.224	0.823	598	0.0248	0.0393	0.632	0.528
chr22	21698277	21698278	T	A	629	0.186	0.186	1	0.318	627	3.18	3.01	1.05	0.292	627	1.75	1.56	1.12	0.263	633	0.135	0.204	0.659	0.51	598	-0.029	0.0381	-0.761	0.447
chr22	49973585	49973586	T	A	629	0.0289	0.106	0.272	0.786	627	0.658	1.72	0.382	0.702	627	0.46	0.893	0.515	0.607	633	0.0469	0.117	0.4	0.689	598	-0.00475	0.0221	-0.215	0.83
chr3	121299996	121299997	T	A	629	0.278	0.135	2.06	0.0402	627	6.99	2.15	3.24	0.00124	627	2.08	1.12	1.86	0.064	633	0.33	0.148	2.23	0.0258	598	-0.0461	0.028	-1.65	0.0997
chr3	14673517	14673518	T	A	629	0.347	0.219	1.58	0.114	627	-2.62	3.54	-0.74	0.459	627	1.23	1.83	0.67	0.503	633	0.0258	0.242	0.107	0.915	598	-0.0283	0.0449	-0.63	0.529
chr3	61805552	61805553	T	A	629	0.0111	0.165	0.0672	0.946	627	1.68	2.68	0.628	0.53	627	1.83	1.39	1.32	0.189	633	0.245	0.181	1.35	0.176	598	-0.00292	0.0335	-0.0871	0.931
chr4	39124833	39124834	T	A	629	0.159	0.151	1.05	0.293	627	2.53	2.47	1.03	0.305	627	0.946	1.28	0.739	0.46	633	0.158	0.166	0.95	0.342	598	-0.0372	0.0315	-1.18	0.238
chr5	126626753	126626754	T	A	629	0.25	0.182	1.38	0.169	627	6.96	2.93	2.38	0.0178	627	0.53	1.53	0.347	0.729	633	0.291	0.2	1.46	0.146	598	0.00738	0.0379	0.195	0.846
chr5	17276839	17276840	T	A	629	0.00754	0.147	0.0513	0.959	627	2.4	2.37	1.01	0.313	627	-2.01	1.23	-1.63	0.103	633	-0.00784	0.162	-0.0484	0.961	598	0.0214	0.0305	0.702	0.483
chr7	130512078	130512079	T	A	629	-0.000865	0.112	-0.00773	0.994	627	-2.14	1.8	-1.19	0.236	627	0.518	0.934	0.554	0.58	633	-0.0682	0.123	-0.556	0.579	598	-0.0138	0.0231	-0.597	0.551
chr7	130546079	130546080	T	A	629	-0.00232	0.0486	-0.0477	0.962	627	-0.188	0.78	-0.24	0.81	627	0.68	0.404	1.68	0.0925	633	0.00203	0.0533	0.0381	0.97	598	-0.00186	0.00999	-0.186	0.852
chr7	130546897	130546898	T	A	629	-0.148	0.299	-0.496	0.62	627	-4.98	4.87	-1.02	0.307	627	-4.5	2.52	-1.79	0.0744	633	-0.822	0.326	-2.52	0.0119	598	0.0456	0.0612	0.745	0.457
chr8	79666159	79666160	T	A	629	-0.487	0.198	-2.46	0.0142	627	-7.26	3.18	-2.28	0.0229	627	-5.9	1.64	-3.6	0.000344	633	-0.419	0.218	-1.92	0.0551	598	0.101	0.0405	2.5	0.0127
chr9	109131988	109131989	T	A	629	-0.0537	0.173	-0.31	0.757	627	-1.97	2.79	-0.705	0.481	627	-0.153	1.45	-0.106	0.916	633	-0.281	0.191	-1.47	0.142	598	0.00995	0.0361	0.275	0.783
chr9	128247943	128247944	T	A	629	-0.497	0.185	-2.69	0.00738	627	-3.46	2.99	-1.16	0.248	627	-2.02	1.55	-1.3	0.193	633	-0.286	0.204	-1.4	0.162	598	0.14	0.0378	3.71	0.000228
chr9	131500194	131500195	T	A	629	0.0181	0.217	0.0833	0.934	627	0.431	3.49	0.123	0.902	627	-3.75	1.81	-2.08	0.0381	633	-0.298	0.237	-1.26	0.209	598	0.0411	0.0446	0.922	0.357
chr9	41054982	41054983	T	A	629	-5.04e-05	0.16	-0.000316	1	627	-1.97	2.56	-0.771	0.441	627	0.125	1.33	0.0943	0.925	633	-0.0352	0.175	-0.202	0.84	598	0.00213	0.0327	0.0652	0.948
chr9	41208741	41208742	T	A	629	0.0293	0.226	0.129	0.897	627	1.16	3.61	0.321	0.749	627	2.05	1.87	1.1	0.274	633	0.119	0.247	0.482	0.63	598	0.0186	0.0458	0.406	0.685
chr9	41230104	41230105	T	A	629	0.00276	0.114	0.0243	0.981	627	-0.174	1.83	-0.0948	0.924	627	0.745	0.95	0.784	0.433	633	0.042	0.125	0.336	0.737	598	-0.00861	0.0234	-0.367	0.714
chr9	41230316	41230317	T	A	629	-0.0428	0.107	-0.401	0.689	627	-2.01	1.71	-1.18	0.24	627	0.648	0.888	0.73	0.466	633	0.0796	0.117	0.68	0.497	598	0.0235	0.0217	1.08	0.28
chr9	41230556	41230557	T	A	629	-0.138	0.13	-1.06	0.291	627	-2.04	2.11	-0.967	0.334	627	-0.568	1.09	-0.519	0.604	633	-0.133	0.144	-0.929	0.353	598	0.0212	0.0268	0.792	0.428
chr9	41230709	41230710	T	A	629	-0.157	0.144	-1.09	0.277	627	-2.41	2.32	-1.04	0.3	627	0.183	1.21	0.152	0.879	633	0.0237	0.159	0.149	0.881	598	0.00956	0.0297	0.321	0.748
chr9	65659550	65659551	T	A	629	-0.354	0.35	-1.01	0.311	627	5.76	5.65	1.02	0.308	627	-1.05	2.93	-0.357	0.721	633	0.242	0.385	0.628	0.53	598	-0.016	0.072	-0.222	0.824
chr1	120488923	120488924	C	G	629	-0.021	0.0511	-0.41	0.682	627	-0.9	0.82	-1.1	0.273	627	-0.335	0.425	-0.787	0.432	633	-0.0152	0.056	-0.272	0.786	598	0.00712	0.0105	0.676	0.499
chr1	120489671	120489672	C	G	629	0.00161	0.0513	0.0314	0.975	627	-1.78	0.821	-2.16	0.0308	627	-0.68	0.426	-1.59	0.111	633	-0.0666	0.0561	-1.19	0.236	598	0.00467	0.0106	0.44	0.66
chr1	155214576	155214577	C	G	629	-0.146	0.0635	-2.3	0.022	627	-1.97	1.03	-1.9	0.0576	627	-0.29	0.538	-0.539	0.59	633	-0.0694	0.0701	-0.989	0.323	598	0.0262	0.0133	1.97	0.0497
chr10	45763417	45763418	C	G	629	0.0131	0.214	0.0609	0.951	627	-4.14	3.45	-1.2	0.231	627	0.454	1.79	0.253	0.8	633	0.0689	0.236	0.292	0.77	598	0.00628	0.0447	0.14	0.888
chr11	74746135	74746136	C	G	629	-0.0541	0.0886	-0.61	0.542	627	-1.76	1.43	-1.23	0.219	627	-2.34	0.735	-3.18	0.00155	633	-0.163	0.0974	-1.67	0.0954	598	0.0181	0.0182	0.994	0.321
chr12	49019367	49019368	C	G	629	0.252	0.232	1.09	0.278	627	8.41	3.71	2.27	0.0237	627	-1	1.93	-0.518	0.604	633	0.126	0.254	0.495	0.621	598	-0.0444	0.0481	-0.923	0.357
chr13	81690320	81690321	C	G	629	-0.0187	0.0786	-0.238	0.812	627	0.0145	1.27	0.0114	0.991	627	0.969	0.659	1.47	0.142	633	-0.0143	0.0867	-0.165	0.869	598	-0.00508	0.0166	-0.305	0.76
chr16	29815708	29815709	C	G	629	-0.0745	0.284	-0.262	0.793	627	3.45	4.57	0.756	0.45	627	-2.08	2.37	-0.879	0.38	633	-0.31	0.311	-0.996	0.32	598	0.0874	0.0583	1.5	0.134
chr17	17383509	17383510	C	G	629	0.0317	0.0445	0.712	0.477	627	0.526	0.72	0.731	0.465	627	0.474	0.373	1.27	0.204	633	0.0266	0.049	0.542	0.588	598	-0.00171	0.00912	-0.188	0.851
chr17	64377836	64377837	C	G	629	0.0706	0.0616	1.15	0.252	627	-0.504	0.995	-0.507	0.613	627	0.901	0.515	1.75	0.0805	633	0.0655	0.0679	0.965	0.335	598	-0.00228	0.0126	-0.181	0.856
chr17	81239431	81239432	C	G	629	-0.0942	0.188	-0.501	0.616	627	-3.76	3.02	-1.24	0.214	627	0.826	1.57	0.526	0.599	633	-0.0268	0.207	-0.13	0.897	598	0.0808	0.0388	2.08	0.0377
chr19	52384413	52384414	C	G	629	0.391	0.256	1.52	0.128	627	6.36	4.14	1.54	0.125	627	-0.21	2.15	-0.0975	0.922	633	0.217	0.283	0.766	0.444	598	-0.138	0.0527	-2.62	0.00891
chr2	171517651	171517652	C	G	629	0.059	0.0471	1.25	0.211	627	-0.561	0.759	-0.739	0.46	627	0.632	0.393	1.61	0.108	633	0.0616	0.0517	1.19	0.234	598	-0.00402	0.00971	-0.414	0.679
chr2	94190317	94190318	C	G	629	-0.205	0.0869	-2.36	0.0188	627	0.403	1.4	0.287	0.774	627	-0.514	0.726	-0.707	0.48	633	-0.00419	0.0957	-0.0438	0.965	598	0.0229	0.0181	1.26	0.207
chr2	94220978	94220979	C	G	629	-0.236	0.421	-0.561	0.575	627	-4.56	6.84	-0.667	0.505	627	-4.55	3.54	-1.28	0.2	633	-0.789	0.462	-1.71	0.0879	598	0.0934	0.0933	1	0.317
chr21	33071517	33071518	C	G	629	0.298	0.397	0.752	0.452	627	5.91	6.45	0.917	0.36	627	-5.63	3.34	-1.69	0.0923	633	-0.123	0.433	-0.284	0.776	598	-0.0705	0.081	-0.871	0.384
chr22	49973077	49973078	C	G	629	0.00659	0.0491	0.134	0.893	627	-0.115	0.792	-0.145	0.885	627	-0.0143	0.411	-0.0348	0.972	633	0.0156	0.054	0.289	0.773	598	-0.0105	0.0101	-1.04	0.299
chr22	49973092	49973093	C	G	629	0.00472	0.0502	0.0942	0.925	627	-0.988	0.81	-1.22	0.223	627	-0.0671	0.42	-0.16	0.873	633	0.0594	0.0552	1.08	0.282	598	-0.0056	0.0103	-0.542	0.588
chr22	49973610	49973611	C	G	629	0.306	0.185	1.65	0.0987	627	2.84	3	0.947	0.344	627	-0.479	1.55	-0.308	0.758	633	0.0499	0.204	0.244	0.807	598	-0.0564	0.0379	-1.49	0.137
chr22	50265970	50265971	C	G	629	0.0489	0.198	0.247	0.805	627	-1.53	3.19	-0.479	0.632	627	-0.559	1.65	-0.338	0.736	633	0.154	0.218	0.705	0.481	598	-0.00522	0.0403	-0.129	0.897
chr3	133827349	133827350	C	G	629	-0.388	0.527	-0.735	0.463	627	-4.37	8.52	-0.513	0.608	627	-1.02	4.42	-0.231	0.817	633	-0.413	0.581	-0.711	0.478	598	0.0387	0.108	0.358	0.721
chr4	3241768	3241769	C	G	629	0.458	0.232	1.98	0.0484	627	-0.123	3.77	-0.0326	0.974	627	0.0335	1.95	0.0171	0.986	633	0.0868	0.256	0.339	0.735	598	-0.00919	0.0479	-0.192	0.848
chr7	130538049	130538050	C	G	629	-0.00343	0.046	-0.0744	0.941	627	-0.255	0.74	-0.345	0.731	627	-0.807	0.382	-2.11	0.0353	633	-0.0145	0.0506	-0.287	0.775	598	0.00687	0.00946	0.726	0.468
chr7	44212802	44212803	C	G	629	0.415	0.165	2.51	0.0122	627	3.58	2.68	1.33	0.183	627	1.14	1.39	0.818	0.414	633	0.0673	0.182	0.369	0.712	598	-0.0259	0.0345	-0.752	0.452
chr7	44468237	44468238	C	G	629	-0.0586	0.0696	-0.842	0.4	627	-1.54	1.12	-1.38	0.169	627	-0.733	0.582	-1.26	0.209	633	-0.188	0.0763	-2.46	0.0143	598	0.0334	0.0143	2.34	0.0197
chr7	74122299	74122300	C	G	629	-0.29	0.303	-0.959	0.338	627	-2.37	4.8	-0.493	0.622	627	-8.05	2.47	-3.26	0.00118	633	-1.01	0.326	-3.12	0.00192	598	0.0291	0.0627	0.464	0.643
chr7	75030014	75030015	C	G	629	0.035	0.0834	0.419	0.675	627	-1.23	1.35	-0.914	0.361	627	-0.445	0.699	-0.638	0.524	633	-0.0912	0.0918	-0.994	0.32	598	-0.00713	0.017	-0.419	0.675
chr7	77537238	77537239	C	G	629	-0.0552	0.22	-0.251	0.802	627	-2	3.59	-0.556	0.578	627	-1.91	1.86	-1.03	0.305	633	-0.366	0.242	-1.51	0.13	598	-0.0595	0.0449	-1.33	0.185
chr8	142736518	142736519	C	G	629	0.338	0.235	1.44	0.15	627	4.02	3.8	1.06	0.29	627	2.67	1.97	1.36	0.175	633	0.439	0.258	1.7	0.0899	598	-0.0673	0.0482	-1.4	0.163
chr8	144330780	144330781	C	G	629	-0.0455	0.0777	-0.585	0.559	627	-0.237	1.25	-0.189	0.85	627	-0.261	0.649	-0.402	0.688	633	-0.0418	0.0854	-0.489	0.625	598	-0.0118	0.0161	-0.734	0.463
chr8	144330784	144330785	C	G	629	-0.0607	0.0792	-0.766	0.444	627	1.16	1.28	0.903	0.367	627	-0.203	0.664	-0.306	0.76	633	-0.0231	0.0872	-0.265	0.791	598	-0.00514	0.0164	-0.313	0.755
chr9	40949487	40949488	C	G	629	-0.613	0.222	-2.77	0.00583	627	-8.53	3.52	-2.43	0.0155	627	-1.95	1.83	-1.06	0.288	633	-0.268	0.24	-1.12	0.264	598	0.106	0.0466	2.27	0.0234
chr9	41015127	41015128	C	G	629	-0.0864	0.066	-1.31	0.191	627	-0.847	1.07	-0.792	0.429	627	-0.835	0.554	-1.51	0.132	633	-0.0494	0.0729	-0.678	0.498	598	0.0231	0.0137	1.69	0.0916
chr9	41234323	41234324	C	G	629	0.0641	0.0718	0.894	0.372	627	1.47	1.17	1.26	0.207	627	-0.0461	0.606	-0.0761	0.939	633	0.0635	0.0791	0.803	0.422	598	-0.0211	0.0149	-1.42	0.157
chr1	145744088	145744089	G	C	629	-0.023	0.0501	-0.46	0.646	627	0.327	0.807	0.405	0.686	627	0.0915	0.419	0.219	0.827	633	-0.0399	0.055	-0.724	0.469	598	0.0112	0.0103	1.09	0.276
chr1	145872788	145872789	G	C	629	-0.119	0.0941	-1.27	0.205	627	-1.34	1.52	-0.883	0.377	627	0.115	0.788	0.146	0.884	633	0.0712	0.104	0.686	0.493	598	4.67e-05	0.0193	0.00243	0.998
chr1	146228815	146228816	G	C	629	-0.00883	0.0489	-0.181	0.857	627	-2.13	0.789	-2.7	0.00718	627	0.386	0.411	0.94	0.348	633	-0.0686	0.0538	-1.28	0.203	598	0.00873	0.0101	0.867	0.386
chr1	149194928	149194929	G	C	629	-0.0182	0.0858	-0.213	0.832	627	-0.14	1.39	-0.101	0.92	627	-0.536	0.72	-0.745	0.457	633	-0.148	0.0943	-1.57	0.116	598	0.0101	0.0181	0.556	0.579
chr1	149196907	149196908	G	C	629	0.177	0.114	1.55	0.122	627	0.00932	1.85	0.00504	0.996	627	1.67	0.956	1.75	0.0804	633	0.0353	0.126	0.28	0.779	598	-0.0303	0.0235	-1.29	0.199
chr1	149198436	149198437	G	C	629	0.0601	0.0957	0.628	0.53	627	-1.48	1.54	-0.957	0.339	627	-0.385	0.801	-0.48	0.631	633	-0.0939	0.105	-0.891	0.373	598	-0.00411	0.0201	-0.205	0.838
chr1	15015	15016	G	C	629	-0.108	0.112	-0.964	0.335	627	1.78	1.81	0.983	0.326	627	-1.49	0.939	-1.58	0.114	633	-0.0628	0.123	-0.51	0.611	598	-0.00131	0.0232	-0.0566	0.955
chr1	185194	185195	G	C	629	0.0638	0.118	0.538	0.59	627	-4.35	1.9	-2.29	0.0225	627	-0.403	0.991	-0.406	0.685	633	-0.181	0.13	-1.39	0.165	598	0.00471	0.0245	0.192	0.848
chr1	185536	185537	G	C	629	-0.285	0.27	-1.05	0.293	627	-4.02	4.36	-0.921	0.357	627	0.523	2.26	0.231	0.817	633	0.209	0.298	0.702	0.483	598	0.0477	0.0554	0.862	0.389
chr1	186350	186351	G	C	629	0.00689	0.199	0.0347	0.972	627	7.52	3.18	2.36	0.0185	627	0.86	1.66	0.518	0.604	633	0.371	0.218	1.7	0.0889	598	-0.0259	0.0411	-0.632	0.528
chr1	33300324	33300325	G	C	629	-0.256	0.268	-0.955	0.34	627	-9.73	4.26	-2.28	0.0228	627	0.219	2.22	0.0985	0.922	633	-0.246	0.293	-0.841	0.401	598	0.0564	0.055	1.02	0.306
chr1	33300325	33300326	G	C	629	-0.0568	0.346	-0.164	0.87	627	-12.4	5.51	-2.25	0.0246	627	-0.685	2.87	-0.239	0.811	633	-0.344	0.378	-0.911	0.363	598	0.0488	0.071	0.687	0.492
chr11	27890278	27890279	G	C	629	0.0518	0.0449	1.15	0.25	627	1.5	0.722	2.08	0.0378	627	-0.275	0.376	-0.733	0.464	633	0.0302	0.0495	0.611	0.541	598	0.00378	0.00928	0.408	0.684
chr11	73974925	73974926	G	C	629	-0.0262	0.258	-0.101	0.919	627	1.26	4.15	0.304	0.761	627	1.63	2.15	0.758	0.449	633	-0.0572	0.283	-0.202	0.84	598	0.0506	0.0533	0.949	0.343
chr12	15756	15757	G	C	629	0.0197	0.187	0.105	0.916	627	0.6	3	0.2	0.841	627	-0.0843	1.55	-0.0543	0.957	633	0.185	0.204	0.906	0.365	598	0.017	0.0382	0.444	0.658
chr12	26945	26946	G	C	629	-0.0533	0.144	-0.369	0.712	627	1.21	2.34	0.518	0.604	627	0.189	1.21	0.156	0.876	633	0.132	0.158	0.831	0.406	598	0.041	0.0296	1.39	0.166
chr14	105470244	105470245	G	C	629	-0.103	0.337	-0.307	0.759	627	2.82	5.46	0.517	0.606	627	-1.89	2.83	-0.666	0.506	633	0.0345	0.371	0.093	0.926	598	-0.0632	0.0695	-0.909	0.364
chr17	46277010	46277011	G	C	629	-0.114	0.0833	-1.37	0.17	627	-0.471	1.35	-0.349	0.727	627	0.902	0.699	1.29	0.197	633	0.165	0.0917	1.8	0.073	598	-0.00194	0.0175	-0.111	0.912
chr17	79567271	79567272	G	C	629	0.0329	0.0524	0.628	0.53	627	1.37	0.843	1.63	0.104	627	0.692	0.437	1.58	0.114	633	0.0845	0.0575	1.47	0.142	598	-0.00113	0.0108	-0.105	0.916
chr19	1430262	1430263	G	C	629	-0.202	0.198	-1.02	0.307	627	-2.17	3.2	-0.679	0.498	627	-0.32	1.66	-0.193	0.847	633	-0.421	0.218	-1.94	0.0533	598	0.0335	0.0411	0.815	0.415
chr19	16198010	16198011	G	C	629	0.1	0.132	0.76	0.448	627	-0.0305	2.13	-0.0143	0.989	627	-1.86	1.1	-1.69	0.0907	633	-0.11	0.145	-0.759	0.448	598	0.0283	0.0275	1.03	0.304
chr19	34392072	34392073	G	C	629	0.0742	0.0797	0.931	0.352	627	-1.02	1.28	-0.8	0.424	627	-0.234	0.664	-0.352	0.725	633	0.0575	0.0871	0.66	0.509	598	-0.00276	0.0164	-0.168	0.866
chr19	40105483	40105484	G	C	629	0.0837	0.0717	1.17	0.243	627	-0.568	1.16	-0.489	0.625	627	0.22	0.602	0.366	0.715	633	-0.032	0.0786	-0.406	0.685	598	-0.00106	0.0145	-0.0731	0.942
chr19	41768264	41768265	G	C	629	0.0291	0.0509	0.571	0.568	627	0.104	0.818	0.127	0.899	627	0.0698	0.424	0.165	0.869	633	-0.0272	0.0557	-0.489	0.625	598	-0.00294	0.0105	-0.28	0.779
chr19	43901602	43901603	G	C	629	-0.408	0.348	-1.17	0.241	627	-5.6	5.6	-0.999	0.318	627	-1.86	2.91	-0.641	0.522	633	-0.226	0.383	-0.59	0.556	598	0.0519	0.0708	0.733	0.464
chr2	69474983	69474984	G	C	629	-0.0967	0.206	-0.47	0.639	627	0.524	3.32	0.158	0.875	627	-2.73	1.72	-1.58	0.114	633	-0.262	0.227	-1.15	0.249	598	-0.0285	0.0422	-0.674	0.5
chr2	87345120	87345121	G	C	629	-0.0727	0.0695	-1.05	0.296	627	1.07	1.12	0.958	0.338	627	0.347	0.58	0.599	0.55	633	0.118	0.0761	1.54	0.123	598	0.00318	0.0143	0.223	0.824
chr22	20718767	20718768	G	C	629	-0.151	0.444	-0.341	0.733	627	0.796	7.17	0.111	0.912	627	3.6	3.71	0.969	0.333	633	1.08	0.485	2.23	0.026	598	-0.0204	0.0927	-0.22	0.826
chr22	22286109	22286110	G	C	629	0.108	0.0599	1.81	0.0711	627	1.74	0.966	1.8	0.0718	627	0.223	0.502	0.444	0.657	633	0.096	0.0661	1.45	0.147	598	-0.00833	0.0123	-0.675	0.5
chr22	22286117	22286118	G	C	629	0.103	0.0638	1.62	0.105	627	2.07	1.03	2.01	0.0447	627	0.13	0.535	0.242	0.809	633	0.113	0.0703	1.61	0.108	598	-0.00786	0.0131	-0.598	0.55
chr4	57110148	57110149	G	C	629	0.194	0.239	0.808	0.419	627	-0.602	3.89	-0.155	0.877	627	-1.17	2.02	-0.579	0.563	633	-0.287	0.263	-1.09	0.275	598	-0.0549	0.0492	-1.11	0.266
chr6	29725500	29725501	G	C	629	0.066	0.109	0.606	0.544	627	-0.455	1.76	-0.259	0.796	627	0.611	0.912	0.67	0.503	633	-0.0605	0.12	-0.504	0.614	598	-0.0137	0.0223	-0.617	0.537
chr6	29888695	29888696	G	C	629	0.272	0.0974	2.79	0.0054	627	1.8	1.58	1.14	0.254	627	0.341	0.819	0.417	0.677	633	-0.0381	0.108	-0.352	0.725	598	-0.0525	0.0202	-2.61	0.00937
chr7	73191441	73191442	G	C	629	-0.115	0.0935	-1.24	0.217	627	0.467	1.51	0.308	0.758	627	1.36	0.784	1.73	0.0842	633	0.0483	0.103	0.47	0.639	598	0.00422	0.0195	0.216	0.829
chr9	128247938	128247939	G	C	629	-0.573	0.184	-3.12	0.00192	627	-5.69	2.97	-1.91	0.0563	627	-2.98	1.54	-1.93	0.0536	633	-0.458	0.203	-2.25	0.0246	598	0.156	0.0376	4.14	3.96e-05
chr9	41230319	41230320	G	C	629	-0.165	0.219	-0.755	0.45	627	-3.44	3.55	-0.97	0.332	627	-2.68	1.84	-1.46	0.145	633	-0.475	0.241	-1.97	0.0491	598	-0.0095	0.045	-0.211	0.833
chr9	41230662	41230663	G	C	629	-0.123	0.215	-0.573	0.567	627	-5.73	3.45	-1.66	0.0978	627	-1.29	1.79	-0.718	0.473	633	-0.325	0.236	-1.38	0.168	598	0.0442	0.0442	0.998	0.318
chr9	41234694	41234695	G	C	629	-0.145	0.184	-0.789	0.43	627	2.37	2.96	0.802	0.423	627	-2.03	1.53	-1.33	0.185	633	0.124	0.202	0.611	0.542	598	0.0358	0.0371	0.964	0.335
chr9	67612756	67612757	G	C	629	0.0143	0.0472	0.303	0.762	627	-0.272	0.763	-0.356	0.722	627	-0.284	0.396	-0.719	0.472	633	-0.0614	0.0518	-1.19	0.236	598	-0.000368	0.00986	-0.0373	0.97
chr1	145406109	145406110	G	T	629	-0.0332	0.0865	-0.384	0.701	627	-0.854	1.4	-0.61	0.542	627	-0.481	0.726	-0.663	0.508	633	-0.139	0.0951	-1.46	0.144	598	0.00359	0.0179	0.201	0.841
chr1	149903322	149903323	G	T	629	-0.491	0.462	-1.06	0.289	627	-4.67	7.48	-0.624	0.533	627	-0.0325	3.88	-0.00836	0.993	633	-9.98e-05	0.51	-0.000196	1	598	0.0707	0.0943	0.749	0.454
chr1	153618802	153618803	G	T	629	-0.0879	0.167	-0.526	0.599	627	-2.9	2.69	-1.08	0.281	627	0.981	1.4	0.702	0.483	633	0.0627	0.183	0.342	0.733	598	0.000165	0.0351	0.00471	0.996
chr1	157710399	157710400	G	T	629	0.0197	0.0582	0.339	0.735	627	0.381	0.94	0.405	0.685	627	0.125	0.487	0.257	0.797	633	-0.0142	0.064	-0.222	0.824	598	-0.0129	0.012	-1.07	0.284
chr1	185795	185796	G	T	629	0.0901	0.102	0.884	0.377	627	0.0929	1.65	0.0564	0.955	627	0.167	0.855	0.196	0.845	633	-0.0138	0.112	-0.123	0.902	598	-0.0266	0.0211	-1.26	0.208
chr10	45858398	45858399	G	T	629	-0.253	0.134	-1.88	0.0605	627	0.555	2.16	0.257	0.797	627	-0.206	1.12	-0.184	0.854	633	-0.0296	0.148	-0.201	0.841	598	0.0492	0.0277	1.78	0.0759
chr12	112506994	112506995	G	T	629	0.134	0.278	0.481	0.631	627	-0.561	4.46	-0.126	0.9	627	-0.805	2.31	-0.348	0.728	633	0.374	0.304	1.23	0.218	598	-0.0146	0.0564	-0.258	0.796
chr12	122094919	122094920	G	T	629	0.106	0.0739	1.43	0.153	627	1.88	1.2	1.57	0.118	627	0.842	0.624	1.35	0.177	633	0.212	0.0812	2.61	0.00937	598	-0.00321	0.0153	-0.209	0.834
chr12	132138499	132138500	G	T	629	0.15	0.128	1.17	0.243	627	-2.35	2.08	-1.13	0.258	627	0.817	1.08	0.758	0.449	633	-0.0894	0.141	-0.632	0.527	598	-0.00776	0.0265	-0.293	0.77
chr15	28684404	28684405	G	T	629	0.3	0.144	2.08	0.0375	627	4.32	2.3	1.88	0.0611	627	0.894	1.2	0.747	0.455	633	0.188	0.158	1.19	0.233	598	-0.0653	0.0295	-2.22	0.027
chr15	52551185	52551186	G	T	629	-0.666	0.452	-1.47	0.141	627	11.5	7.24	1.59	0.112	627	-1.02	3.76	-0.272	0.786	633	0.424	0.495	0.856	0.392	598	0.0579	0.0932	0.621	0.535
chr17	58309025	58309026	G	T	629	-0.144	0.184	-0.78	0.436	627	1.78	2.97	0.6	0.549	627	-2.11	1.54	-1.37	0.17	633	-0.204	0.202	-1.01	0.314	598	0.00363	0.0379	0.0958	0.924
chr2	179761782	179761783	G	T	629	-0.0525	0.181	-0.291	0.771	627	-4.65	2.92	-1.59	0.112	627	-1.72	1.52	-1.13	0.258	633	-0.231	0.199	-1.16	0.245	598	0.00737	0.0374	0.197	0.844
chr2	94220808	94220809	G	T	629	0.0963	0.201	0.478	0.633	627	2.08	3.25	0.641	0.522	627	-0.7	1.69	-0.415	0.678	633	-0.259	0.222	-1.17	0.243	598	-0.0575	0.0418	-1.37	0.17
chr2	94573978	94573979	G	T	629	-0.109	0.0494	-2.22	0.0271	627	-1.92	0.794	-2.42	0.0157	627	-0.98	0.412	-2.38	0.0175	633	-0.098	0.0543	-1.81	0.0714	598	0.0196	0.0102	1.91	0.056
chr21	33503392	33503393	G	T	629	0.0396	0.118	0.336	0.737	627	1.62	1.94	0.835	0.404	627	-0.406	1.01	-0.403	0.687	633	-0.0467	0.13	-0.359	0.72	598	-0.0041	0.0244	-0.168	0.867
chr22	22286168	22286169	G	T	629	0.116	0.145	0.797	0.426	627	1.71	2.34	0.732	0.464	627	0.556	1.21	0.458	0.647	633	0.151	0.16	0.945	0.345	598	0.025	0.0293	0.855	0.393
chr22	32679865	32679866	G	T	629	0.0644	0.187	0.344	0.731	627	7.08	3.01	2.35	0.0192	627	0.693	1.57	0.442	0.659	633	0.422	0.206	2.05	0.0406	598	-0.0608	0.0392	-1.55	0.121
chr22	32679867	32679868	G	T	629	-0.00605	0.204	-0.0296	0.976	627	6.69	3.28	2.04	0.0422	627	0.41	1.71	0.24	0.81	633	0.38	0.224	1.69	0.0912	598	-0.0215	0.043	-0.499	0.618
chr6	137197826	137197827	G	T	629	-0.242	0.245	-0.987	0.324	627	-3.47	3.98	-0.873	0.383	627	-0.0391	2.07	-0.0189	0.985	633	0.0514	0.271	0.19	0.849	598	0.0142	0.0514	0.276	0.783
chr6	29928300	29928301	G	T	629	0.00359	0.0608	0.0589	0.953	627	-2.45	0.974	-2.51	0.0123	627	0.394	0.507	0.777	0.437	633	-0.0136	0.0669	-0.204	0.838	598	0.00622	0.0126	0.494	0.621
chr6	31357131	31357132	G	T	629	-0.0256	0.0928	-0.276	0.783	627	-0.924	1.5	-0.616	0.538	627	0.432	0.778	0.555	0.579	633	0.00121	0.102	0.0118	0.991	598	0.00882	0.0192	0.46	0.646
chr7	130524348	130524349	G	T	629	0.0277	0.0454	0.61	0.542	627	0.0906	0.73	0.124	0.901	627	0.538	0.378	1.42	0.155	633	0.00361	0.0498	0.0725	0.942	598	-0.0134	0.00932	-1.44	0.15
chr7	130527823	130527824	G	T	629	0.0325	0.0457	0.711	0.477	627	0.158	0.734	0.215	0.83	627	0.523	0.38	1.37	0.17	633	-0.00148	0.0502	-0.0296	0.976	598	-0.014	0.00938	-1.5	0.135
chr7	130538323	130538324	G	T	629	-0.0295	0.0571	-0.516	0.606	627	-1.26	0.92	-1.37	0.17	627	-0.489	0.477	-1.02	0.306	633	-0.112	0.0625	-1.79	0.0741	598	0.00947	0.0118	0.801	0.423
chr7	130546550	130546551	G	T	629	-0.0175	0.0574	-0.305	0.76	627	-1.21	0.925	-1.31	0.191	627	-0.473	0.48	-0.985	0.325	633	-0.11	0.0629	-1.75	0.081	598	0.00956	0.0119	0.805	0.421
chr7	149840646	149840647	G	T	629	-0.048	0.238	-0.201	0.84	627	1.27	3.85	0.329	0.742	627	-1.98	1.99	-0.991	0.322	633	-0.0748	0.262	-0.285	0.776	598	-0.0441	0.0486	-0.908	0.364
chr7	43984505	43984506	G	T	629	-0.0868	0.113	-0.765	0.445	627	3.32	1.83	1.81	0.0705	627	0.813	0.953	0.853	0.394	633	0.12	0.125	0.957	0.339	598	-0.0285	0.0233	-1.22	0.222
chr7	65145850	65145851	G	T	629	-0.164	0.199	-0.824	0.41	627	-1.74	3.17	-0.549	0.584	627	-1.56	1.64	-0.949	0.343	633	-0.136	0.216	-0.627	0.531	598	0.0518	0.0417	1.24	0.215
chr8	11786649	11786650	G	T	629	0.00607	0.305	0.0199	0.984	627	3.2	5.04	0.636	0.525	627	-3.24	2.61	-1.24	0.216	633	-0.131	0.336	-0.391	0.696	598	-0.05	0.0618	-0.81	0.418
chr8	144265897	144265898	G	T	629	0.13	0.0947	1.38	0.169	627	0.407	1.53	0.265	0.791	627	1.48	0.793	1.87	0.0618	633	0.16	0.104	1.54	0.125	598	-0.0156	0.0197	-0.793	0.428
chr9	128808460	128808461	G	T	629	-0.257	0.142	-1.81	0.0713	627	-1.22	2.29	-0.532	0.595	627	0.333	1.19	0.28	0.779	633	0.103	0.156	0.657	0.511	598	0.0523	0.0298	1.75	0.0799
chr9	41206589	41206590	G	T	629	0.0449	0.205	0.219	0.827	627	-0.885	3.31	-0.267	0.79	627	-2.67	1.72	-1.56	0.12	633	-0.406	0.225	-1.81	0.0713	598	0.0279	0.0423	0.66	0.51
chr9	41207293	41207294	G	T	629	-0.113	0.0907	-1.24	0.214	627	-0.0261	1.47	-0.0178	0.986	627	0.0422	0.76	0.0555	0.956	633	-0.0265	0.1	-0.265	0.791	598	0.0122	0.0187	0.652	0.515
chr9	41209481	41209482	G	T	629	-0.000817	0.0776	-0.0105	0.992	627	-1.79	1.24	-1.45	0.149	627	-0.0432	0.644	-0.0671	0.947	633	-0.031	0.0847	-0.366	0.714	598	0.0132	0.0158	0.837	0.403
chr9	41229755	41229756	G	T	629	-0.0601	0.128	-0.471	0.638	627	-4.43	2.05	-2.16	0.0314	627	-1.23	1.07	-1.15	0.251	633	-0.204	0.14	-1.46	0.146	598	0.00739	0.0263	0.281	0.779
chr9	41230125	41230126	G	T	629	0.00712	0.0886	0.0803	0.936	627	-1.57	1.43	-1.1	0.273	627	0.601	0.74	0.811	0.418	633	0.0462	0.0973	0.474	0.636	598	0.0228	0.0183	1.25	0.212
chr9	41233513	41233514	G	T	629	-0.0307	0.046	-0.668	0.505	627	-0.117	0.747	-0.157	0.875	627	0.0398	0.387	0.103	0.918	633	-0.0638	0.0506	-1.26	0.207	598	0.00486	0.00951	0.511	0.61
chr9	41234941	41234942	G	T	629	0.0796	0.139	0.572	0.567	627	1.95	2.23	0.874	0.382	627	1.78	1.16	1.54	0.125	633	0.236	0.152	1.55	0.122	598	0.00171	0.029	0.059	0.953
chr9	41357635	41357636	G	T	629	-0.0384	0.115	-0.334	0.738	627	-1.53	1.88	-0.815	0.416	627	0.408	0.975	0.418	0.676	633	-0.0795	0.127	-0.628	0.53	598	0.0385	0.0235	1.64	0.101
chr9	65659472	65659473	G	T	629	-0.289	0.205	-1.41	0.16	627	0.336	3.32	0.101	0.919	627	-0.612	1.72	-0.356	0.722	633	-0.0151	0.226	-0.0665	0.947	598	0.0156	0.0426	0.365	0.715
chr9	66304730	66304731	G	T	629	-0.149	0.0933	-1.6	0.11	627	-1.73	1.5	-1.15	0.25	627	-1.81	0.775	-2.34	0.0198	633	-0.314	0.102	-3.09	0.00211	598	0.0286	0.0193	1.48	0.14
chr1	117414833	117414834	T	G	629	-0.0518	0.0627	-0.826	0.409	627	-0.182	1.01	-0.18	0.857	627	-0.261	0.525	-0.498	0.619	633	-0.063	0.0689	-0.913	0.361	598	0.0136	0.0131	1.03	0.302
chr1	117414839	117414840	T	G	629	-0.0376	0.0628	-0.598	0.55	627	0.000333	1.01	0.000329	1	627	-0.211	0.526	-0.4	0.689	633	-0.0425	0.0691	-0.615	0.538	598	0.00974	0.0132	0.739	0.46
chr1	12012173	12012174	T	G	629	-0.175	0.209	-0.837	0.403	627	-8.86	3.34	-2.65	0.00816	627	-0.137	1.74	-0.0789	0.937	633	-0.141	0.229	-0.616	0.538	598	0.0222	0.0431	0.515	0.607
chr1	120489796	120489797	T	G	629	0.0846	0.0597	1.42	0.157	627	-0.59	0.964	-0.612	0.541	627	0.551	0.5	1.1	0.271	633	0.0103	0.0658	0.157	0.875	598	-0.0171	0.0124	-1.39	0.166
chr1	145996488	145996489	T	G	629	0.067	0.0464	1.44	0.149	627	-1.61	0.747	-2.16	0.0311	627	0.193	0.389	0.496	0.62	633	-0.0803	0.051	-1.57	0.116	598	-0.00992	0.00955	-1.04	0.299
chr1	146991176	146991177	T	G	629	0.0463	0.127	0.365	0.716	627	-4.21	2.06	-2.05	0.0413	627	-1.46	1.07	-1.36	0.173	633	-0.133	0.14	-0.95	0.343	598	-0.033	0.0267	-1.24	0.217
chr1	148433037	148433038	T	G	629	0.0193	0.0504	0.384	0.701	627	0.0199	0.808	0.0246	0.98	627	0.23	0.419	0.549	0.583	633	0.0605	0.0552	1.1	0.273	598	-0.00581	0.0104	-0.561	0.575
chr1	149197345	149197346	T	G	629	0.553	0.27	2.05	0.0407	627	4.12	4.36	0.946	0.345	627	6.39	2.25	2.84	0.0046	633	0.728	0.295	2.47	0.014	598	-0.103	0.0551	-1.88	0.0611
chr10	28523584	28523585	T	G	629	0.132	0.182	0.725	0.469	627	-2.03	2.94	-0.69	0.49	627	0.611	1.52	0.401	0.689	633	0.0756	0.201	0.377	0.707	598	-0.00922	0.0375	-0.246	0.806
chr10	50132965	50132966	T	G	629	-0.134	0.0608	-2.2	0.0281	627	-1.6	0.983	-1.62	0.105	627	-0.287	0.511	-0.562	0.575	633	-0.063	0.0671	-0.938	0.348	598	0.0254	0.0125	2.03	0.0424
chr11	65088174	65088175	T	G	629	0.0878	0.164	0.536	0.592	627	-0.0559	2.65	-0.0211	0.983	627	1.28	1.38	0.931	0.352	633	0.312	0.18	1.73	0.0835	598	-0.00783	0.0338	-0.232	0.817
chr11	66257810	66257811	T	G	629	-0.179	0.19	-0.945	0.345	627	-3.18	3.06	-1.04	0.299	627	-0.843	1.59	-0.531	0.596	633	-0.188	0.209	-0.897	0.37	598	0.0247	0.0397	0.623	0.533
chr12	15934	15935	T	G	629	0.19	0.131	1.45	0.147	627	1.39	2.11	0.658	0.511	627	1.06	1.09	0.969	0.333	633	0.194	0.144	1.35	0.177	598	-0.0271	0.0268	-1.01	0.313
chr12	16804	16805	T	G	629	-0.0424	0.18	-0.235	0.814	627	-1.94	2.91	-0.666	0.506	627	0.707	1.51	0.469	0.639	633	0.23	0.197	1.17	0.244	598	0.0138	0.0369	0.376	0.707
chr12	57235005	57235006	T	G	629	-0.0465	0.0905	-0.514	0.608	627	-2.18	1.46	-1.49	0.135	627	-0.154	0.757	-0.203	0.839	633	-0.0857	0.0995	-0.861	0.39	598	0.0157	0.0188	0.835	0.404
chr12	57235022	57235023	T	G	629	0.018	0.107	0.168	0.866	627	2.25	1.72	1.31	0.191	627	0.653	0.89	0.734	0.463	633	0.165	0.117	1.41	0.159	598	-0.000677	0.0224	-0.0302	0.976
chr16	2148726	2148727	T	G	629	-0.319	0.144	-2.21	0.0273	627	-4.19	2.31	-1.81	0.0702	627	-1.33	1.2	-1.11	0.267	633	-0.243	0.158	-1.54	0.123	598	0.0277	0.0297	0.934	0.351
chr16	29815714	29815715	T	G	629	-0.0407	0.2	-0.204	0.839	627	4.9	3.24	1.51	0.131	627	1.08	1.68	0.641	0.522	633	0.262	0.22	1.19	0.235	598	-0.028	0.0411	-0.681	0.496
chr16	31117731	31117732	T	G	629	0.0112	0.0957	0.117	0.907	627	-0.133	1.54	-0.0862	0.931	627	-0.0472	0.801	-0.059	0.953	633	-0.0795	0.105	-0.755	0.45	598	-0.0117	0.0199	-0.59	0.555
chr16	4609977	4609978	T	G	629	0.00276	0.155	0.0178	0.986	627	2.03	2.5	0.813	0.417	627	1.13	1.3	0.871	0.384	633	0.0801	0.17	0.471	0.638	598	-0.0278	0.0319	-0.871	0.384
chr16	58500232	58500233	T	G	629	0.07	0.128	0.547	0.584	627	-2.79	2.06	-1.36	0.175	627	0.223	1.07	0.209	0.835	633	-0.0597	0.14	-0.425	0.671	598	-0.00511	0.0265	-0.193	0.847
chr16	7304163	7304164	T	G	629	0.0958	0.146	0.657	0.512	627	2.79	2.35	1.19	0.236	627	1.37	1.22	1.12	0.263	633	0.215	0.16	1.34	0.181	598	-0.0021	0.0299	-0.0704	0.944
chr16	85801222	85801223	T	G	629	0.832	0.536	1.55	0.121	627	9.35	8.63	1.08	0.279	627	0.159	4.48	0.0354	0.972	633	0.687	0.59	1.16	0.245	598	-0.113	0.109	-1.04	0.299
chr16	89693929	89693930	T	G	629	-0.16	0.134	-1.19	0.233	627	-3.53	2.16	-1.64	0.102	627	-1.22	1.12	-1.09	0.276	633	-0.433	0.146	-2.96	0.00321	598	0.0345	0.0276	1.25	0.212
chr17	35743143	35743144	T	G	629	-0.0241	0.192	-0.126	0.9	627	2.63	3.08	0.851	0.395	627	-2.34	1.6	-1.47	0.143	633	-0.0537	0.211	-0.255	0.799	598	-0.023	0.0396	-0.581	0.561
chr17	37489940	37489941	T	G	629	-0.00279	0.0458	-0.0609	0.951	627	-0.699	0.739	-0.946	0.344	627	0.147	0.384	0.382	0.702	633	-0.00666	0.0504	-0.132	0.895	598	-0.00419	0.00946	-0.443	0.658
chr17	49580261	49580262	T	G	629	0.0117	0.156	0.0751	0.94	627	-2.41	2.52	-0.955	0.34	627	-0.397	1.31	-0.304	0.761	633	-0.0992	0.172	-0.577	0.564	598	0.0134	0.032	0.419	0.675
chr17	58696747	58696748	T	G	629	0.0815	0.176	0.462	0.644	627	-2.63	2.83	-0.931	0.352	627	-1.34	1.47	-0.912	0.362	633	-0.13	0.193	-0.673	0.501	598	0.00652	0.0366	0.178	0.858
chr19	10685098	10685099	T	G	629	-0.00247	0.158	-0.0156	0.988	627	3.97	2.59	1.53	0.126	627	0.785	1.35	0.582	0.561	633	0.0707	0.174	0.406	0.685	598	-0.0494	0.0323	-1.53	0.127
chr19	18531829	18531830	T	G	629	-0.0993	0.213	-0.467	0.641	627	0.906	3.43	0.264	0.792	627	-0.471	1.78	-0.265	0.791	633	-0.104	0.235	-0.441	0.659	598	0.0635	0.0434	1.46	0.144
chr19	38211803	38211804	T	G	629	-0.503	0.201	-2.51	0.0123	627	-4.13	3.23	-1.28	0.201	627	-3.59	1.67	-2.15	0.0323	633	-0.0646	0.221	-0.292	0.771	598	0.0516	0.0414	1.25	0.214
chr2	112275925	112275926	T	G	629	0.021	0.142	0.147	0.883	627	-0.283	2.32	-0.122	0.903	627	-1.33	1.2	-1.11	0.268	633	0.0559	0.157	0.357	0.722	598	-0.0285	0.0293	-0.97	0.332
chr2	182924925	182924926	T	G	629	-0.21	0.151	-1.39	0.165	627	-1.47	2.44	-0.602	0.547	627	-0.221	1.26	-0.175	0.861	633	-0.0848	0.166	-0.509	0.611	598	0.0765	0.0306	2.5	0.0128
chr2	232878877	232878878	T	G	629	-0.168	0.304	-0.554	0.58	627	-7.37	4.86	-1.52	0.129	627	-0.789	2.52	-0.313	0.754	633	-0.0924	0.333	-0.278	0.781	598	0.0393	0.0631	0.623	0.534
chr20	51736488	51736489	T	G	629	0.0848	0.0852	0.996	0.32	627	-0.275	1.37	-0.201	0.84	627	1.22	0.707	1.73	0.0846	633	-0.0261	0.0933	-0.279	0.78	598	-0.000728	0.0177	-0.0412	0.967
chr21	16575604	16575605	T	G	629	-0.196	0.116	-1.69	0.0912	627	1.77	1.86	0.949	0.343	627	0.287	0.966	0.297	0.766	633	0.109	0.127	0.857	0.392	598	-0.000468	0.024	-0.0195	0.984
chr22	48750967	48750968	T	G	629	-0.147	0.302	-0.488	0.626	627	-3.34	4.85	-0.687	0.492	627	-5.18	2.51	-2.06	0.0394	633	-0.56	0.33	-1.69	0.0906	598	0.00398	0.062	0.0641	0.949
chr22	48750970	48750971	T	G	629	-0.242	0.397	-0.61	0.542	627	-3.7	6.36	-0.582	0.561	627	-2.99	3.29	-0.909	0.364	633	-0.522	0.433	-1.2	0.229	598	0.0549	0.0819	0.671	0.503
chr22	49973074	49973075	T	G	629	-0.0028	0.049	-0.0571	0.955	627	-0.295	0.79	-0.374	0.709	627	0.0168	0.41	0.0409	0.967	633	0.0538	0.0539	0.998	0.319	598	-0.00923	0.0101	-0.915	0.361
chr3	195568842	195568843	T	G	629	-0.31	0.166	-1.87	0.0626	627	0.629	2.7	0.233	0.816	627	2.01	1.4	1.44	0.151	633	0.0694	0.184	0.378	0.705	598	-0.0151	0.0344	-0.439	0.661
chr3	58172072	58172073	T	G	629	0.347	0.231	1.5	0.134	627	0.861	3.73	0.231	0.818	627	2.27	1.93	1.17	0.242	633	-0.00689	0.255	-0.027	0.978	598	-0.0193	0.0479	-0.404	0.687
chr4	148875031	148875032	T	G	629	0.0352	0.0937	0.376	0.707	627	1.55	1.51	1.02	0.307	627	-0.535	0.786	-0.68	0.496	633	-0.0779	0.103	-0.756	0.45	598	0.00689	0.0195	0.353	0.724
chr4	2930759	2930760	T	G	629	-0.024	0.16	-0.149	0.881	627	-3.35	2.58	-1.3	0.196	627	-1.27	1.34	-0.95	0.342	633	0.039	0.176	0.221	0.825	598	0.0158	0.0333	0.473	0.636
chr5	127044774	127044775	T	G	629	-0.11	0.0869	-1.26	0.208	627	-0.0899	1.4	-0.064	0.949	627	-1.75	0.725	-2.42	0.016	633	-0.0778	0.0957	-0.812	0.417	598	0.0283	0.0178	1.59	0.112
chr5	142310674	142310675	T	G	629	-0.00068	0.171	-0.00397	0.997	627	-0.474	2.76	-0.171	0.864	627	0.889	1.43	0.621	0.535	633	0.216	0.187	1.16	0.248	598	0.0257	0.035	0.734	0.463
chr6	146604533	146604534	T	G	629	0.0105	0.0453	0.232	0.817	627	-0.651	0.733	-0.888	0.375	627	-0.188	0.38	-0.495	0.621	633	-0.0238	0.0499	-0.478	0.633	598	0.00355	0.00948	0.375	0.708
chr6	29889576	29889577	T	G	629	0.202	0.0985	2.05	0.0405	627	2.48	1.6	1.55	0.121	627	0.583	0.829	0.704	0.482	633	0.168	0.109	1.55	0.123	598	-0.0259	0.0206	-1.26	0.208
chr7	102353647	102353648	T	G	629	-0.0173	0.11	-0.157	0.875	627	0.321	1.79	0.18	0.857	627	0.829	0.925	0.896	0.371	633	0.0829	0.121	0.682	0.495	598	-0.0267	0.0229	-1.16	0.245
chr7	102353650	102353651	T	G	629	-0.0264	0.109	-0.242	0.809	627	0.122	1.77	0.0693	0.945	627	0.777	0.915	0.848	0.397	633	0.0929	0.12	0.774	0.439	598	-0.0256	0.0226	-1.13	0.259
chr7	102353653	102353654	T	G	629	-0.0183	0.11	-0.167	0.867	627	0.24	1.77	0.135	0.893	627	0.84	0.92	0.913	0.361	633	0.0838	0.121	0.694	0.488	598	-0.0264	0.0228	-1.16	0.247
chr7	130532338	130532339	T	G	629	0.0224	0.0411	0.545	0.586	627	-0.205	0.662	-0.31	0.757	627	0.333	0.343	0.972	0.331	633	-0.0459	0.0451	-1.02	0.309	598	-0.00988	0.00846	-1.17	0.243
chr7	130532552	130532553	T	G	629	-0.0125	0.0396	-0.314	0.753	627	0.469	0.638	0.736	0.462	627	-0.391	0.331	-1.18	0.237	633	0.0413	0.0434	0.95	0.343	598	0.0082	0.00815	1.01	0.315
chr7	56011855	56011856	T	G	629	-0.00239	0.197	-0.0121	0.99	627	-2.34	3.19	-0.732	0.464	627	-0.797	1.66	-0.481	0.631	633	-0.267	0.217	-1.23	0.219	598	0.000821	0.0408	0.0201	0.984
chr7	56116041	56116042	T	G	629	-0.0159	0.0898	-0.177	0.859	627	-2.13	1.45	-1.47	0.143	627	-1.25	0.751	-1.67	0.0962	633	-0.124	0.0989	-1.25	0.21	598	0.0112	0.0185	0.604	0.546
chr7	56116044	56116045	T	G	629	-0.00471	0.0906	-0.052	0.959	627	-2.13	1.46	-1.45	0.146	627	-1.32	0.757	-1.75	0.0813	633	-0.127	0.0998	-1.27	0.204	598	0.00917	0.0187	0.492	0.623
chr7	72995496	72995497	T	G	629	0.0365	0.0998	0.365	0.715	627	-1.67	1.6	-1.04	0.298	627	-0.657	0.833	-0.789	0.43	633	-0.0441	0.11	-0.402	0.688	598	0.00191	0.0203	0.0942	0.925
chr7	73700322	73700323	T	G	629	-0.296	0.229	-1.29	0.196	627	-9.58	3.66	-2.61	0.00916	627	-2.3	1.91	-1.21	0.228	633	-0.432	0.251	-1.72	0.0857	598	0.0703	0.047	1.5	0.135
chr7	77537235	77537236	T	G	629	-0.0498	0.204	-0.244	0.807	627	-2.27	3.34	-0.679	0.498	627	-1.43	1.73	-0.827	0.408	633	-0.25	0.225	-1.11	0.267	598	-0.0622	0.0416	-1.49	0.136
chr7	77537237	77537238	T	G	629	-0.0521	0.212	-0.245	0.806	627	-2.34	3.48	-0.672	0.502	627	-1.48	1.8	-0.819	0.413	633	-0.255	0.234	-1.09	0.275	598	-0.0664	0.0434	-1.53	0.126
chr7	99439020	99439021	T	G	629	-0.0825	0.136	-0.605	0.545	627	-5.22	2.18	-2.4	0.0167	627	-1.55	1.13	-1.37	0.17	633	-0.121	0.149	-0.808	0.42	598	0.0451	0.0279	1.62	0.107
chr9	128808457	128808458	T	G	629	-0.221	0.136	-1.62	0.105	627	-1.24	2.2	-0.562	0.575	627	0.0973	1.14	0.0851	0.932	633	0.0585	0.15	0.389	0.698	598	0.0339	0.0285	1.19	0.235
chr9	133330442	133330443	T	G	629	0.0577	0.0515	1.12	0.263	627	-0.406	0.825	-0.493	0.622	627	0.292	0.428	0.684	0.494	633	0.0191	0.0563	0.339	0.735	598	-0.0172	0.0106	-1.63	0.104
chr9	40601455	40601456	T	G	629	-0.131	0.0784	-1.67	0.0957	627	-0.492	1.26	-0.391	0.696	627	-0.879	0.652	-1.35	0.178	633	-0.00149	0.0859	-0.0173	0.986	598	0.0319	0.0163	1.96	0.0504
chr9	40968754	40968755	T	G	629	-0.184	0.181	-1.02	0.31	627	2.32	2.9	0.801	0.424	627	-1.09	1.5	-0.724	0.469	633	0.262	0.197	1.33	0.184	598	0.0766	0.0369	2.08	0.0383
chr9	41229905	41229906	T	G	629	-0.0498	0.329	-0.151	0.88	627	-8.82	5.29	-1.67	0.0959	627	-5.79	2.74	-2.11	0.0349	633	-0.749	0.361	-2.07	0.0387	598	0.066	0.0668	0.989	0.323
chr9	41229954	41229955	T	G	629	-0.0663	0.0593	-1.12	0.265	627	-0.323	0.958	-0.338	0.736	627	-0.137	0.497	-0.277	0.782	633	0.00889	0.0654	0.136	0.892	598	0.00443	0.0121	0.365	0.715
chr9	41230124	41230125	T	G	629	0.0109	0.111	0.0975	0.922	627	-1.88	1.8	-1.05	0.295	627	0.471	0.932	0.506	0.613	633	0.0276	0.123	0.225	0.822	598	0.0172	0.0229	0.751	0.453
chr9	41230127	41230128	T	G	629	0.0928	0.178	0.521	0.603	627	-1.2	2.87	-0.419	0.675	627	-1.46	1.49	-0.985	0.325	633	-0.136	0.196	-0.696	0.487	598	0.00775	0.0366	0.211	0.833
chr9	41231612	41231613	T	G	629	0.25	0.132	1.89	0.0586	627	2.79	2.14	1.31	0.192	627	2.26	1.11	2.05	0.0413	633	0.301	0.145	2.07	0.0386	598	-0.0491	0.0273	-1.8	0.0724
chr9	41232545	41232546	T	G	629	-0.0343	0.0633	-0.541	0.589	627	-2.26	1.02	-2.22	0.0267	627	-0.416	0.529	-0.786	0.432	633	-0.0733	0.0696	-1.05	0.293	598	0.0014	0.0132	0.106	0.915
chr9	41234487	41234488	T	G	629	0.0435	0.163	0.266	0.79	627	4.26	2.63	1.62	0.105	627	-2.17	1.36	-1.59	0.111	633	-0.0265	0.18	-0.147	0.883	598	-0.0305	0.0343	-0.891	0.373
chr9	41234488	41234489	T	G	629	0.217	0.131	1.66	0.0969	627	4.69	2.11	2.22	0.0267	627	1.67	1.1	1.52	0.129	633	0.285	0.144	1.98	0.048	598	-0.0299	0.0272	-1.1	0.272
chr9	41379348	41379349	T	G	629	-0.157	0.126	-1.24	0.216	627	3.84	2.03	1.89	0.0591	627	-1.54	1.05	-1.46	0.145	633	-0.118	0.139	-0.85	0.396	598	0.00756	0.0259	0.292	0.77
chr9	41380177	41380178	T	G	629	-0.113	0.0986	-1.15	0.251	627	0.505	1.59	0.318	0.751	627	1.44	0.823	1.75	0.0802	633	0.259	0.108	2.39	0.0172	598	0.00381	0.0208	0.183	0.854
chr9	65656675	65656676	T	G	629	-0.271	0.232	-1.17	0.244	627	-2.18	3.75	-0.582	0.561	627	-1.44	1.95	-0.742	0.458	633	-0.00113	0.256	-0.00441	0.996	598	0.0267	0.048	0.557	0.578
chr9	65658301	65658302	T	G	629	0.038	0.379	0.1	0.92	627	10.1	6.08	1.66	0.0966	627	1.64	3.16	0.52	0.603	633	0.102	0.416	0.246	0.806	598	-0.01	0.0788	-0.127	0.899
